# Supplementary material for: The divergence of alternative splicing between ohnologs in teleost fishes
Source: BMC Ecol Evol. 2021 May 25;21:98. doi: 10.1186/s12862-021-01833-6 (PMC8146666; doi:10.1186/s12862-021-01833-6)
Supplement: Supplementary file 1 — Additional file 1: Table S1. Genes used in this study, and their transcript numbers in Ensembl and alternative splicing forms based on RAN-seq data. Details of gene identification and selection could be found in Inoue et al. [33] and Guo [21]. Table S2. The number of ohnolog pairs and their singleton orthologs. Table S3. GO-like enrichment of anatomical terms analysis of ohologs with significantly asymmetric splicing forms in zebrafish using BgeeDB (https://bgee.org/). Table S4. Information of RNA-seq data used in this study. [file 12862_2021_1833_MOESM1_ESM.xlsx]

## Sheet: Table S1
Table S2 Genes used in this study, and their transcript numbers in Ensembl and alternative splicing events based on RAN-seq data. Details of gene identification and selection could be found in Inoue et al. (2015) and Guo (2017).
Zebrafish									Medaka									Stickleback
Human gene	Transcript number	Gene state	Gene copy 1	Transcript number	Alternative splicing events	Gene copy 2	Transcript number	Alternative splicing events	Human gene	Transcript number	Gene state	Gene copy 1	Transcript number	Alternative splicing events	Gene copy 2	Transcript number	Alternative splicing events	Human gene	Transcript number	Gene state	Gene copy 1	Transcript number	Alternative splicing events	Gene copy 2	Transcript number	Alternative splicing events
ENSG00000131584	13	1to2	ENSDARG00000039386	1	3	ENSDARG00000075990	2	3	ENSG00000168389	10	1to2	ENSORLG00000017199	5	4	ENSORLG00000005843	2	4	ENSG00000137962	5	1to2	ENSGACG00000016701	1	7	ENSGACG00000001997	1	7
ENSG00000171680	12	1to2	ENSDARG00000089038	1	5	ENSDARG00000025902	1	5	ENSG00000117114	21	1to2	ENSORLG00000006440	1	5	ENSORLG00000017318	1	5	ENSG00000156097	7	1to2	ENSGACG00000007810	1	0	ENSGACG00000001011	1	0
ENSG00000160094	5	1to2	ENSDARG00000060900	1	1	ENSDARG00000062231	1	1	ENSG00000143107	2	1to2	ENSORLG00000011405	1	0	ENSORLG00000015635	2	0	ENSG00000170075	1	1to2	ENSGACG00000004094	1	0	ENSGACG00000000278	1	0
ENSG00000168389	10	1to2	ENSDARG00000030630	1	7	ENSDARG00000035909	2	7	ENSG00000159164	2	1to2	ENSORLG00000016295	1	1	ENSORLG00000003092	1	1	ENSG00000144040	22	1to2	ENSGACG00000017524	1	9	ENSGACG00000004871	1	9
ENSG00000085433	9	1to2	ENSDARG00000059685	2	2	ENSDARG00000078136	2	2	ENSG00000094975	10	1to2	ENSORLG00000001852	1	9	ENSORLG00000009886	1	9	ENSG00000114988	9	1to2	ENSGACG00000016768	1	2	ENSGACG00000005349	1	2
ENSG00000143079	4	1to2	ENSDARG00000053179	1	0	ENSDARG00000056091	3	0	ENSG00000170075	1	1to2	ENSORLG00000002758	1	0	ENSORLG00000018276	1	0	ENSG00000138379	1	1to2	ENSGACG00000002630	1	1	ENSGACG00000015587	1	1
ENSG00000265491	2	1to2	ENSDARG00000062900	1	2	ENSDARG00000062450	1	2	ENSG00000123836	10	1to2	ENSORLG00000012972	2	12	ENSORLG00000016925	2	12	ENSG00000118257	17	1to2	ENSGACG00000007758	1	2	ENSGACG00000015122	1	2
ENSG00000121634	1	1to2	ENSDARG00000069451	1	0	ENSDARG00000015076	2	0	ENSG00000115977	11	1to2	ENSORLG00000008890	1	7	ENSORLG00000011356	1	7	ENSG00000173402	22	1to2	ENSGACG00000002661	1	0	ENSGACG00000003062	1	0
ENSG00000169418	3	1to2	ENSDARG00000018750	2	4	ENSDARG00000031751	2	4	ENSG00000188760	4	1to2	ENSORLG00000016139	1	0	ENSORLG00000000688	1	0	ENSG00000163932	6	1to2	ENSGACG00000000771	1	3	ENSGACG00000009511	1	3
ENSG00000132718	1	1to2	ENSDARG00000056105	1	1	ENSDARG00000057913	1	1	ENSG00000129048	2	1to2	ENSORLG00000010254	1	1	ENSORLG00000017918	1	1	ENSG00000144724	9	1to2	ENSGACG00000001373	1	5	ENSGACG00000011636	1	5
ENSG00000183853	4	1to2	ENSDARG00000001634	3	3	ENSDARG00000056998	2	3	ENSG00000072274	15	1to2	ENSORLG00000013241	1	12	ENSORLG00000009702	1	12	ENSG00000158258	3	1to2	ENSGACG00000015468	1	2	ENSGACG00000005585	1	2
ENSG00000135870	6	1to2	ENSDARG00000063182	2	6	ENSDARG00000062550	2	6	ENSG00000218336	7	1to2	ENSORLG00000020389	1	6	ENSORLG00000002165	1	6	ENSG00000152409	2	1to2	ENSGACG00000015780	1	3	ENSGACG00000009930	1	3
ENSG00000170075	1	1to2	ENSDARG00000006079	2	0	ENSDARG00000056774	1	0	ENSG00000171522	5	1to2	ENSORLG00000003829	5	1	ENSORLG00000003780	1	1	ENSG00000118407	4	1to2	ENSGACG00000011776	1	1	ENSGACG00000006881	1	1
ENSG00000123836	10	1to2	ENSDARG00000002037	3	7	ENSDARG00000023840	1	7	ENSG00000183775	2	1to2	ENSORLG00000001580	1	0	ENSORLG00000006030	1	0	ENSG00000106049	4	1to2	ENSGACG00000008229	1	1	ENSGACG00000007155	1	1
ENSG00000008118	4	1to2	ENSDARG00000044526	3	1	ENSDARG00000008788	2	1	ENSG00000113262	5	1to2	ENSORLG00000014253	1	0	ENSORLG00000020032	2	0	ENSG00000091138	5	1to2	ENSGACG00000019391	1	0	ENSGACG00000019389	1	0
ENSG00000117724	6	1to2	ENSDARG00000055133	4	4	ENSDARG00000090986	1	4	ENSG00000096063	14	1to2	ENSORLG00000016119	1	6	ENSORLG00000006445	1	6	ENSG00000170807	2	1to2	ENSGACG00000018820	2	1	ENSGACG00000008702	2	1
ENSG00000119771	4	1to2	ENSDARG00000087688	1	2	ENSDARG00000043799	1	2	ENSG00000106537	2	1to2	ENSORLG00000016079	2	1	ENSORLG00000010519	1	1	ENSG00000147573	5	1to2	ENSGACG00000002973	1	3	ENSGACG00000001529	1	3
ENSG00000114988	9	1to2	ENSDARG00000018865	1	2	ENSDARG00000088663	1	2	ENSG00000136205	12	1to2	ENSORLG00000017139	1	5	ENSORLG00000012903	1	5	ENSG00000148204	3	1to2	ENSGACG00000003512	1	1	ENSGACG00000018306	1	1
ENSG00000144229	6	1to2	ENSDARG00000061497	1	0	ENSDARG00000095022	1	0	ENSG00000019991	10	1to2	ENSORLG00000015173	1	3	ENSORLG00000009601	1	3	ENSG00000148400	3	1to2	ENSGACG00000016083	1	2	ENSGACG00000013973	1	2
ENSG00000138379	1	1to2	ENSDARG00000069133	2	0	ENSDARG00000042947	1	0	ENSG00000128594	4	1to2	ENSORLG00000015207	1	0	ENSORLG00000009608	1	0	ENSG00000110076	16	1to2	ENSGACG00000020651	1	9	ENSGACG00000020030	1	9
ENSG00000138439	2	1to2	ENSDARG00000009839	2	1	ENSDARG00000074921	2	1	ENSG00000147434	5	1to2	ENSORLG00000014308	1	0	ENSORLG00000003243	1	0	ENSG00000172273	14	1to2	ENSGACG00000020411	2	4	ENSGACG00000010410	2	4
ENSG00000188760	4	1to2	ENSDARG00000042115	3	1	ENSDARG00000034685	3	1	ENSG00000121005	5	1to2	ENSORLG00000007852	1	2	ENSORLG00000012837	2	2	ENSG00000111077	20	1to2	ENSGACG00000007995	1	6	ENSGACG00000004001	1	6
ENSG00000130561	16	1to2	ENSDARG00000012610	2	0	ENSDARG00000038378	4	0	ENSG00000164683	8	1to2	ENSORLG00000012953	1	0	ENSORLG00000008268	1	0	ENSG00000065361	21	1to2	ENSGACG00000000747	1	5	ENSGACG00000009144	1	5
ENSG00000174738	5	1to2	ENSDARG00000009594	4	3	ENSDARG00000003820	4	3	ENSG00000156466	3	1to2	ENSORLG00000020688	1	0	ENSORLG00000007867	1	0	ENSG00000139718	4	1to2	ENSGACG00000017002	1	0	ENSGACG00000011872	1	0
ENSG00000001617	9	1to2	ENSDARG00000055373	2	4	ENSDARG00000011163	2	4	ENSG00000167701	7	1to2	ENSORLG00000017713	2	9	ENSORLG00000007304	2	9	ENSG00000165379	5	1to2	ENSGACG00000012599	1	0	ENSGACG00000012428	1	0
ENSG00000239388	3	1to2	ENSDARG00000008473	1	2	ENSDARG00000087741	3	2	ENSG00000107242	8	1to2	ENSORLG00000009286	1	6	ENSORLG00000013413	1	6	ENSG00000203485	9	1to2	ENSGACG00000006194	1	13	ENSGACG00000013761	1	13
ENSG00000144810	8	1to2	ENSDARG00000077403	1	1	ENSDARG00000003533	2	1	ENSG00000170681	1	1to2	ENSORLG00000006595	1	1	ENSORLG00000003506	1	1	ENSG00000182040	2	1to2	ENSGACG00000014474	1	0	ENSGACG00000010972	1	0
ENSG00000013293	2	1to2	ENSDARG00000079231	1	0	ENSDARG00000010816	3	0	ENSG00000047056	6	1to2	ENSORLG00000004980	1	7	ENSORLG00000006180	1	7	ENSG00000160113	2	1to2	ENSGACG00000007766	1	0	ENSGACG00000015583	1	0
ENSG00000182580	3	1to2	ENSDARG00000031548	1	5	ENSDARG00000033589	1	5	ENSG00000138119	9	1to2	ENSORLG00000007086	1	7	ENSORLG00000004031	2	7	ENSG00000121297	3	1to2	ENSGACG00000013377	1	0	ENSGACG00000014236	1	0
ENSG00000153012	2	1to2	ENSDARG00000089957	1	0	ENSDARG00000069701	1	0	ENSG00000119946	2	1to2	ENSORLG00000007759	1	0	ENSORLG00000000036	2	0	ENSG00000090932	5	1to2	ENSGACG00000020172	1	0	ENSGACG00000013482	1	0
ENSG00000164023	9	1to2	ENSDARG00000036897	2	0	ENSDARG00000052520	5	0	ENSG00000149418	4	1to2	ENSORLG00000002334	1	2	ENSORLG00000018299	1	2	ENSG00000149488	2	1to2	ENSGACG00000018010	1	0	ENSGACG00000011510	1	0
ENSG00000164124	17	1to2	ENSDARG00000036247	1	2	ENSDARG00000037409	2	2	ENSG00000161638	13	1to2	ENSORLG00000015664	1	5	ENSORLG00000011967	1	5	ENSG00000126010	1	1to2	ENSGACG00000015127	1	0	ENSGACG00000003391	1	0
ENSG00000112983	26	1to2	ENSDARG00000025071	3	6	ENSDARG00000055999	3	6	ENSG00000123384	12	1to2	ENSORLG00000015478	1	24	ENSORLG00000007784	1	24	ENSG00000147065	6	1to2	ENSGACG00000020333	1	9	ENSGACG00000018527	1	9
ENSG00000243232	4	1to2	ENSDARG00000058875	2	2	ENSDARG00000097170	4	2	ENSG00000170633	11	1to2	ENSORLG00000008588	1	3	ENSORLG00000012926	1	3	ENSG00000101981	3	1to2	ENSGACG00000017195	2	3	ENSGACG00000020449	2	3
ENSG00000183775	2	1to2	ENSDARG00000020102	1	1	ENSDARG00000004648	2	1	ENSG00000139718	4	1to2	ENSORLG00000008435	1	10	ENSORLG00000012963	1	10	ENSG00000171385	3	1to2	ENSGACG00000000195	1	1	ENSGACG00000006124	2	1
ENSG00000170214	1	1to2	ENSDARG00000041173	1	0	ENSDARG00000011317	1	0	ENSG00000157227	6	1to2	ENSORLG00000007318	2	0	ENSORLG00000012159	1	0	ENSG00000081248	2	1to2	ENSGACG00000011658	1	15	ENSGACG00000008900	2	15
ENSG00000112033	5	1to2	ENSDARG00000009473	4	3	ENSDARG00000044525	2	3	ENSG00000197535	13	1to2	ENSORLG00000005448	1	5	ENSORLG00000012865	2	5	ENSG00000137216	10	1to2	ENSGACG00000019906	1	10	ENSGACG00000004988	2	10
ENSG00000112619	1	1to2	ENSDARG00000014840	1	0	ENSDARG00000038018	1	0	ENSG00000181827	3	1to2	ENSORLG00000008583	1	1	ENSORLG00000005342	2	1	ENSG00000121005	5	1to2	ENSGACG00000014501	1	1	ENSGACG00000002714	2	1
ENSG00000172209	3	1to2	ENSDARG00000045383	1	0	ENSDARG00000004592	2	0	ENSG00000028528	13	1to2	ENSORLG00000001567	2	4	ENSORLG00000001970	1	4	ENSG00000150893	2	1to2	ENSGACG00000011668	1	1	ENSGACG00000020569	2	1
ENSG00000146802	7	1to2	ENSDARG00000062168	1	2	ENSDARG00000068705	2	2	ENSG00000058335	8	1to2	ENSORLG00000008149	1	5	ENSORLG00000012565	1	5	ENSG00000066735	2	1to2	ENSGACG00000013799	1	1	ENSGACG00000007988	2	1
ENSG00000174469	4	1to2	ENSDARG00000058969	3	1	ENSDARG00000074351	1	1	ENSG00000140522	4	1to2	ENSORLG00000001487	1	0	ENSORLG00000002257	2	0	ENSG00000102996	2	1to2	ENSGACG00000013856	1	1	ENSGACG00000014272	2	1
ENSG00000175445	7	1to2	ENSDARG00000087697	1	1	ENSDARG00000091659	1	1	ENSG00000132383	7	1to2	ENSORLG00000004856	1	4	ENSORLG00000003368	2	4	ENSG00000173581	9	1to2	ENSGACG00000009384	2	4	ENSGACG00000010622	3	4
ENSG00000104321	6	1to2	ENSDARG00000031875	2	4	ENSDARG00000016699	1	4	ENSG00000141506	19	1to2	ENSORLG00000003122	1	7	ENSORLG00000015305	1	7	ENSG00000180287	8	1to2	ENSGACG00000010808	1	6	ENSGACG00000019228	2	6
ENSG00000121005	5	1to2	ENSDARG00000077275	2	0	ENSDARG00000013293	3	0	ENSG00000184544	3	1to2	ENSORLG00000013546	2	6	ENSORLG00000001347	4	6	ENSG00000169994	8	1to2	ENSGACG00000016439	1	2	ENSGACG00000003775	2	2
ENSG00000136830	7	1to2	ENSDARG00000062970	1	1	ENSDARG00000008026	1	1	ENSG00000161647	9	1to2	ENSORLG00000005415	1	6	ENSORLG00000002793	1	6	ENSG00000174343	3	1to2	ENSGACG00000016193	1	0	ENSGACG00000017944	2	0
ENSG00000177239	16	1to2	ENSDARG00000073792	1	3	ENSDARG00000076592	3	3	ENSG00000131094	1	1to2	ENSORLG00000008462	1	0	ENSORLG00000004241	2	0	ENSG00000164023	9	1to2	ENSGACG00000000356	1	3	ENSGACG00000017492	2	3
ENSG00000165757	3	1to2	ENSDARG00000089871	2	0	ENSDARG00000088405	1	0	ENSG00000064300	3	1to2	ENSORLG00000005509	1	0	ENSORLG00000002533	1	0	ENSG00000113296	7	1to2	ENSGACG00000009878	1	1	ENSGACG00000016162	2	1
ENSG00000165633	3	1to2	ENSDARG00000053186	1	1	ENSDARG00000010154	2	1	ENSG00000108821	13	1to2	ENSORLG00000011273	1	2	ENSORLG00000017013	1	2	ENSG00000106624	9	1to2	ENSGACG00000000855	1	5	ENSGACG00000011806	2	5
ENSG00000137474	11	1to2	ENSDARG00000061937	1	3	ENSDARG00000044632	2	3	ENSG00000182040	2	1to2	ENSORLG00000013928	1	0	ENSORLG00000007594	2	0	ENSG00000168487	18	1to2	ENSGACG00000017091	1	7	ENSGACG00000010897	2	7
ENSG00000172273	14	1to2	ENSDARG00000004851	2	5	ENSDARG00000037405	3	5	ENSG00000129657	28	1to2	ENSORLG00000001808	4	10	ENSORLG00000012410	1	10	ENSG00000104140	1	1to2	ENSGACG00000012976	1	0	ENSGACG00000005922	2	0
ENSG00000134917	2	1to2	ENSDARG00000058252	1	1	ENSDARG00000007709	1	1	ENSG00000171246	4	1to2	ENSORLG00000012368	1	1	ENSORLG00000001756	1	1	ENSG00000174016	2	1to2	ENSGACG00000020340	1	0	ENSGACG00000018558	2	0
ENSG00000151746	10	1to2	ENSDARG00000079496	2	2	ENSDARG00000074357	1	2	ENSG00000175354	15	1to2	ENSORLG00000002826	1	4	ENSORLG00000002542	1	4	ENSG00000151150	33	1to2	ENSGACG00000003635	1	23	ENSGACG00000009908	3	23
ENSG00000196935	6	1to2	ENSDARG00000007461	2	4	ENSDARG00000045789	2	4	ENSG00000081138	4	1to2	ENSORLG00000012632	2	1	ENSORLG00000008151	4	1	ENSG00000167880	5	1to2	ENSGACG00000007063	1	0	ENSGACG00000019260	3	0
ENSG00000027001	5	1to2	ENSDARG00000055344	2	10	ENSDARG00000055339	1	10	ENSG00000142002	25	1to2	ENSORLG00000005325	1	11	ENSORLG00000008308	1	11	ENSG00000126895	5	1to2	ENSGACG00000010636	1	0	ENSGACG00000008681	4	0
ENSG00000139514	3	1to2	ENSDARG00000041874	1	3	ENSDARG00000016439	2	3	ENSG00000076826	5	1to2	ENSORLG00000006040	1	10	ENSORLG00000010279	1	10	ENSG00000204138	4	1to2	ENSGACG00000007346	1	9	ENSGACG00000007702	1	10
ENSG00000073910	8	1to2	ENSDARG00000013921	4	13	ENSDARG00000056001	3	13	ENSG00000130876	5	1to2	ENSORLG00000015054	1	4	ENSORLG00000018320	1	4	ENSG00000060656	11	1to2	ENSGACG00000007773	1	5	ENSGACG00000007392	1	6
ENSG00000165379	5	1to2	ENSDARG00000079396	1	1	ENSDARG00000071230	1	1	ENSG00000213889	8	1to2	ENSORLG00000009154	1	2	ENSORLG00000006866	1	2	ENSG00000118733	6	1to2	ENSGACG00000002024	1	0	ENSGACG00000016717	1	1
ENSG00000100625	3	1to2	ENSDARG00000031983	2	1	ENSDARG00000004695	3	1	ENSG00000131409	3	1to2	ENSORLG00000007048	1	0	ENSORLG00000001903	2	0	ENSG00000060718	10	1to2	ENSGACG00000016719	1	1	ENSGACG00000002031	1	2
ENSG00000140090	8	1to2	ENSDARG00000067509	1	0	ENSDARG00000015425	1	0	ENSG00000124151	5	1to2	ENSORLG00000013704	1	4	ENSORLG00000012143	1	4	ENSG00000119772	15	1to2	ENSGACG00000011391	1	2	ENSGACG00000007097	1	3
ENSG00000066735	2	1to2	ENSDARG00000015016	4	1	ENSDARG00000042368	2	1	ENSG00000171189	10	1to2	ENSORLG00000003362	2	1	ENSORLG00000004443	1	1	ENSG00000115657	13	1to2	ENSGACG00000008399	1	1	ENSGACG00000015126	1	2
ENSG00000137809	7	1to2	ENSDARG00000036086	1	3	ENSDARG00000007950	3	3	ENSG00000156304	6	1to2	ENSORLG00000004384	1	4	ENSORLG00000003420	1	4	ENSG00000196277	15	1to2	ENSGACG00000003043	1	0	ENSGACG00000002655	1	1
ENSG00000140522	4	1to2	ENSDARG00000045808	2	0	ENSDARG00000012504	1	0	ENSG00000100053	2	1to2	ENSORLG00000009017	3	0	ENSORLG00000014815	1	0	ENSG00000189184	8	1to2	ENSGACG00000018410	1	2	ENSGACG00000019611	1	3
ENSG00000196296	9	1to2	ENSDARG00000020574	7	0	ENSDARG00000035458	2	0	ENSG00000168135	1	1to2	ENSORLG00000014613	1	0	ENSORLG00000004067	3	0	ENSG00000243232	4	1to2	ENSGACG00000017915	1	0	ENSGACG00000020315	1	1
ENSG00000132535	10	1to2	ENSDARG00000041926	1	4	ENSDARG00000039385	1	4	ENSG00000133477	3	1to2	ENSORLG00000001401	1	1	ENSORLG00000010844	1	1	ENSG00000156564	1	1to2	ENSGACG00000012296	1	0	ENSGACG00000012877	1	1
ENSG00000040633	13	1to2	ENSDARG00000030887	3	2	ENSDARG00000036305	2	2	ENSG00000142599	18	1to2	ENSORLG00000005593	1	7	ENSORLG00000001897	1	8	ENSG00000112619	1	1to2	ENSGACG00000003215	1	0	ENSGACG00000012325	1	1
ENSG00000179094	19	1to2	ENSDARG00000012499	1	6	ENSDARG00000056885	2	6	ENSG00000160094	5	1to2	ENSORLG00000004688	1	5	ENSORLG00000004056	1	6	ENSG00000146250	1	1to2	ENSGACG00000005121	1	1	ENSGACG00000013306	1	2
ENSG00000184544	3	1to2	ENSDARG00000039453	3	1	ENSDARG00000071877	2	1	ENSG00000183386	5	1to2	ENSORLG00000009622	1	1	ENSORLG00000014671	1	2	ENSG00000019991	10	1to2	ENSGACG00000012640	1	2	ENSGACG00000019791	1	3
ENSG00000063015	10	1to2	ENSDARG00000079414	2	1	ENSDARG00000076220	1	1	ENSG00000118473	14	1to2	ENSORLG00000009850	1	11	ENSORLG00000010693	1	12	ENSG00000185053	3	1to2	ENSGACG00000019458	1	1	ENSGACG00000018581	1	2
ENSG00000196535	23	1to2	ENSDARG00000061862	3	14	ENSDARG00000075752	2	14	ENSG00000008118	4	1to2	ENSORLG00000010272	1	1	ENSORLG00000016226	1	2	ENSG00000181790	5	1to2	ENSGACG00000014218	1	5	ENSGACG00000003192	1	6
ENSG00000196712	23	1to2	ENSDARG00000004184	1	9	ENSDARG00000012982	3	9	ENSG00000186487	13	1to2	ENSORLG00000017852	1	8	ENSORLG00000018130	1	9	ENSG00000167106	7	1to2	ENSGACG00000018460	1	3	ENSGACG00000014808	1	4
ENSG00000177469	1	1to2	ENSDARG00000076411	1	0	ENSDARG00000059362	2	0	ENSG00000128683	16	1to2	ENSORLG00000017268	2	6	ENSORLG00000009208	1	7	ENSG00000172572	3	1to2	ENSGACG00000010032	1	3	ENSGACG00000008742	1	4
ENSG00000188554	9	1to2	ENSDARG00000078772	1	10	ENSDARG00000077297	4	10	ENSG00000063660	9	1to2	ENSORLG00000015992	2	2	ENSORLG00000011060	1	3	ENSG00000139132	16	1to2	ENSGACG00000013648	1	0	ENSGACG00000019105	1	1
ENSG00000005884	16	1to2	ENSDARG00000012824	1	8	ENSDARG00000037917	1	8	ENSG00000164082	8	1to2	ENSORLG00000000763	1	0	ENSORLG00000003328	1	1	ENSG00000165300	1	1to2	ENSGACG00000004074	2	0	ENSGACG00000015027	2	1
ENSG00000141367	15	1to2	ENSDARG00000090716	5	9	ENSDARG00000043493	3	9	ENSG00000157388	7	1to2	ENSORLG00000003397	1	8	ENSORLG00000002583	1	9	ENSG00000197555	18	1to2	ENSGACG00000005971	1	7	ENSGACG00000007991	1	8
ENSG00000182040	2	1to2	ENSDARG00000076079	2	0	ENSDARG00000004322	1	0	ENSG00000187715	7	1to2	ENSORLG00000009182	1	7	ENSORLG00000001908	3	8	ENSG00000169375	15	1to2	ENSGACG00000007425	1	6	ENSGACG00000017236	1	7
ENSG00000167880	5	1to2	ENSDARG00000059002	1	3	ENSDARG00000019808	2	3	ENSG00000182580	3	1to2	ENSORLG00000007219	1	3	ENSORLG00000009010	1	4	ENSG00000167191	11	1to2	ENSGACG00000011440	1	2	ENSGACG00000018939	1	3
ENSG00000176136	2	1to2	ENSDARG00000031348	2	1	ENSDARG00000054946	2	1	ENSG00000109501	6	1to2	ENSORLG00000003898	1	1	ENSORLG00000004929	1	2	ENSG00000132376	20	1to2	ENSGACG00000020608	2	11	ENSGACG00000005511	2	12
ENSG00000178184	3	1to2	ENSDARG00000036090	1	2	ENSDARG00000031876	1	2	ENSG00000122012	3	1to2	ENSORLG00000002175	1	0	ENSORLG00000009453	1	1	ENSG00000131094	1	1to2	ENSGACG00000008517	1	0	ENSGACG00000002140	1	1
ENSG00000105520	8	1to2	ENSDARG00000044600	1	3	ENSDARG00000007578	1	3	ENSG00000146013	2	1to2	ENSORLG00000020608	1	0	ENSORLG00000006782	1	1	ENSG00000130164	14	1to2	ENSGACG00000006705	1	1	ENSGACG00000019500	1	2
ENSG00000127220	3	1to2	ENSDARG00000076620	1	0	ENSDARG00000079719	2	0	ENSG00000113302	1	1to2	ENSORLG00000007477	1	0	ENSORLG00000002238	1	1	ENSG00000105662	4	1to2	ENSGACG00000015531	1	7	ENSGACG00000008574	1	8
ENSG00000099308	5	1to2	ENSDARG00000086505	1	7	ENSDARG00000061725	1	7	ENSG00000156535	4	1to2	ENSORLG00000017259	1	0	ENSORLG00000017286	1	1	ENSG00000213889	8	1to2	ENSGACG00000009594	2	3	ENSGACG00000020349	2	4
ENSG00000131409	3	1to2	ENSDARG00000014792	3	1	ENSDARG00000004597	2	1	ENSG00000118407	4	1to2	ENSORLG00000017325	2	2	ENSORLG00000017517	2	3	ENSG00000101298	3	1to2	ENSGACG00000012057	1	0	ENSGACG00000004424	1	1
ENSG00000142408	1	1to2	ENSDARG00000070626	2	2	ENSDARG00000020450	3	2	ENSG00000153303	9	1to2	ENSORLG00000004451	1	4	ENSORLG00000010510	1	5	ENSG00000102003	8	1to2	ENSGACG00000001145	1	4	ENSGACG00000012091	1	5
ENSG00000149633	7	1to2	ENSDARG00000073684	2	10	ENSDARG00000038119	2	10	ENSG00000187391	10	1to2	ENSORLG00000010739	1	14	ENSORLG00000016025	2	15	ENSG00000131584	13	1to2	ENSGACG00000007862	2	4	ENSGACG00000011244	1	5
ENSG00000149679	2	1to2	ENSDARG00000076964	2	2	ENSDARG00000017154	1	2	ENSG00000179603	15	1to2	ENSORLG00000000478	1	3	ENSORLG00000013236	3	4	ENSG00000183386	5	1to2	ENSGACG00000013685	2	3	ENSGACG00000002619	1	4
ENSG00000184792	19	1to2	ENSDARG00000053487	3	4	ENSDARG00000022772	4	4	ENSG00000147408	16	1to2	ENSORLG00000003687	2	0	ENSORLG00000005488	1	1	ENSG00000137968	3	1to2	ENSGACG00000011985	2	11	ENSGACG00000014747	1	12
ENSG00000133477	3	1to2	ENSDARG00000038012	1	0	ENSDARG00000023624	1	0	ENSG00000134013	15	1to2	ENSORLG00000016197	1	1	ENSORLG00000016809	2	2	ENSG00000120594	3	1to2	ENSGACG00000004008	2	1	ENSGACG00000017025	1	2
ENSG00000101825	1	1to2	ENSDARG00000074815	3	1	ENSDARG00000076309	2	1	ENSG00000158669	11	1to2	ENSORLG00000008835	1	8	ENSORLG00000011555	2	9	ENSG00000123384	12	1to2	ENSGACG00000000618	2	12	ENSGACG00000009275	1	13
ENSG00000102145	2	1to2	ENSDARG00000013477	3	1	ENSDARG00000059130	2	1	ENSG00000147573	5	1to2	ENSORLG00000006855	2	6	ENSORLG00000008523	2	7	ENSG00000172915	7	1to2	ENSGACG00000020556	2	8	ENSGACG00000011555	1	9
ENSG00000102001	6	1to2	ENSDARG00000010933	2	3	ENSDARG00000023683	3	3	ENSG00000104341	4	1to2	ENSORLG00000002899	1	0	ENSORLG00000013187	2	1	ENSG00000130876	5	1to2	ENSGACG00000014873	2	2	ENSGACG00000008186	1	3
ENSG00000174842	6	1to2	ENSDARG00000010958	3	1	ENSDARG00000058267	2	2	ENSG00000189319	3	1to2	ENSORLG00000005619	2	7	ENSORLG00000009669	1	8	ENSG00000134198	5	1to2	ENSGACG00000009844	2	6	ENSGACG00000005236	1	7
ENSG00000060718	10	1to2	ENSDARG00000026165	2	4	ENSDARG00000009014	1	5	ENSG00000126500	1	1to2	ENSORLG00000002544	1	0	ENSORLG00000010796	1	1	ENSG00000113262	5	1to2	ENSGACG00000000297	2	2	ENSGACG00000012070	1	3
ENSG00000168334	3	1to2	ENSDARG00000091108	6	6	ENSDARG00000030722	2	7	ENSG00000137474	11	1to2	ENSORLG00000015036	1	2	ENSORLG00000001941	1	3	ENSG00000164683	8	1to2	ENSGACG00000008712	2	0	ENSGACG00000003436	1	1
ENSG00000163946	10	1to2	ENSDARG00000089893	1	2	ENSDARG00000013346	2	3	ENSG00000152578	15	1to2	ENSORLG00000010595	1	4	ENSORLG00000014865	1	5	ENSG00000149150	10	1to2	ENSGACG00000016335	2	4	ENSGACG00000017810	1	5
ENSG00000144746	5	1to2	ENSDARG00000077044	1	1	ENSDARG00000016238	1	2	ENSG00000151746	10	1to2	ENSORLG00000009922	1	2	ENSORLG00000015983	2	3	ENSG00000177469	1	1to2	ENSGACG00000015404	2	0	ENSGACG00000008605	1	1
ENSG00000134852	11	1to2	ENSDARG00000011703	2	3	ENSDARG00000003631	6	4	ENSG00000155980	3	1to2	ENSORLG00000005301	1	2	ENSORLG00000003916	1	3	ENSG00000185052	2	1to2	ENSGACG00000016278	2	2	ENSGACG00000013453	1	3
ENSG00000138678	8	1to2	ENSDARG00000016048	2	4	ENSDARG00000006491	1	5	ENSG00000133121	9	1to2	ENSORLG00000003726	1	4	ENSORLG00000003808	1	5	ENSG00000171189	10	1to2	ENSGACG00000020583	4	1	ENSGACG00000011755	3	2
ENSG00000183423	2	1to2	ENSDARG00000057054	1	0	ENSDARG00000055463	1	1	ENSG00000165379	5	1to2	ENSORLG00000017654	1	0	ENSORLG00000009438	1	1	ENSG00000179603	15	1to2	ENSGACG00000018829	3	2	ENSGACG00000008757	1	3
ENSG00000164307	9	1to2	ENSDARG00000013024	4	4	ENSDARG00000021859	4	5	ENSG00000140015	4	1to2	ENSORLG00000018033	1	0	ENSORLG00000017447	1	1	ENSG00000070540	11	1to2	ENSGACG00000004567	3	10	ENSGACG00000009737	1	11
ENSG00000111961	4	1to2	ENSDARG00000058853	1	5	ENSDARG00000007179	6	6	ENSG00000119699	7	1to2	ENSORLG00000009111	1	2	ENSORLG00000016565	2	3	ENSG00000082805	25	1to2	ENSGACG00000019667	4	10	ENSGACG00000012099	1	11
ENSG00000148110	2	1to2	ENSDARG00000010023	1	2	ENSDARG00000030129	2	3	ENSG00000100433	4	1to2	ENSORLG00000015381	1	0	ENSORLG00000012938	2	1	ENSG00000180817	5	1to2	ENSGACG00000002343	5	9	ENSGACG00000008644	1	10
ENSG00000182752	3	1to2	ENSDARG00000059544	1	5	ENSDARG00000059858	3	6	ENSG00000184887	6	1to2	ENSORLG00000017891	2	4	ENSORLG00000018172	2	5	ENSG00000196220	13	1to2	ENSGACG00000000924	1	9	ENSGACG00000001317	1	10
ENSG00000156395	3	1to2	ENSDARG00000075865	1	2	ENSDARG00000077349	2	3	ENSG00000103404	3	1to2	ENSORLG00000007066	1	2	ENSORLG00000004951	1	3	ENSG00000163508	3	1to2	ENSGACG00000003160	1	0	ENSGACG00000006345	1	1
ENSG00000166341	1	1to2	ENSDARG00000079850	3	1	ENSDARG00000070025	2	2	ENSG00000102996	2	1to2	ENSORLG00000015628	1	1	ENSORLG00000015418	2	2	ENSG00000157445	12	1to2	ENSGACG00000001612	3	7	ENSGACG00000010123	3	8
ENSG00000157227	6	1to2	ENSDARG00000008388	1	0	ENSDARG00000002235	1	1	ENSG00000166558	4	1to2	ENSORLG00000012905	2	2	ENSORLG00000008917	1	3	ENSG00000144746	5	1to2	ENSGACG00000003444	1	4	ENSGACG00000011898	1	5
ENSG00000246922	4	1to2	ENSDARG00000089217	2	0	ENSDARG00000091843	1	1	ENSG00000168418	2	1to2	ENSORLG00000015804	2	1	ENSORLG00000000553	1	2	ENSG00000080224	9	1to2	ENSGACG00000015384	1	1	ENSGACG00000006770	1	2
ENSG00000169375	15	1to2	ENSDARG00000079716	2	6	ENSDARG00000059812	1	7	ENSG00000182963	9	1to2	ENSORLG00000004518	1	0	ENSORLG00000003042	1	1	ENSG00000144810	8	1to2	ENSGACG00000002786	1	0	ENSGACG00000014373	1	1
ENSG00000004939	5	1to2	ENSDARG00000024560	2	5	ENSDARG00000012881	4	6	ENSG00000167880	5	1to2	ENSORLG00000015065	1	2	ENSORLG00000000815	1	3	ENSG00000130449	1	1to2	ENSGACG00000007111	1	0	ENSGACG00000015647	1	1
ENSG00000161714	12	1to2	ENSDARG00000052957	1	4	ENSDARG00000079572	1	5	ENSG00000132005	7	1to2	ENSORLG00000011800	2	9	ENSORLG00000010273	1	10	ENSG00000146592	15	1to2	ENSGACG00000008212	1	2	ENSGACG00000007196	1	3
ENSG00000141837	14	1to2	ENSDARG00000006923	6	9	ENSDARG00000037905	3	10	ENSG00000161681	8	1to2	ENSORLG00000007941	1	11	ENSORLG00000001986	1	12	ENSG00000146802	7	1to2	ENSGACG00000003554	1	0	ENSGACG00000018918	1	1
ENSG00000065526	5	1to2	ENSDARG00000074245	2	4	ENSDARG00000074332	4	5	ENSG00000124164	6	1to2	ENSORLG00000003596	2	3	ENSORLG00000006745	2	4	ENSG00000130226	16	1to2	ENSGACG00000000554	1	4	ENSGACG00000013392	1	5
ENSG00000184007	19	1to2	ENSDARG00000087443	5	0	ENSDARG00000035676	4	1	ENSG00000149679	2	1to2	ENSORLG00000016729	1	3	ENSORLG00000014882	2	4	ENSG00000099250	14	1to2	ENSGACG00000001712	1	1	ENSGACG00000001580	1	2
ENSG00000183386	5	1to2	ENSDARG00000059158	3	2	ENSDARG00000034643	3	3	ENSG00000131584	13	1to2	ENSORLG00000016285	4	3	ENSORLG00000016028	1	4	ENSG00000128805	15	1to2	ENSGACG00000007032	1	1	ENSGACG00000005702	1	2
ENSG00000097033	5	1to2	ENSDARG00000045294	1	9	ENSDARG00000010956	4	10	ENSG00000060656	11	1to2	ENSORLG00000020763	3	3	ENSORLG00000008339	1	4	ENSG00000095539	12	1to2	ENSGACG00000003493	1	2	ENSGACG00000008034	1	3
ENSG00000134198	5	1to2	ENSDARG00000059202	2	3	ENSDARG00000003754	2	4	ENSG00000116981	1	1to2	ENSORLG00000013622	1	2	ENSORLG00000017210	1	3	ENSG00000166341	1	1to2	ENSGACG00000011697	2	0	ENSGACG00000020573	2	1
ENSG00000163159	6	1to2	ENSDARG00000088567	2	2	ENSDARG00000063718	1	3	ENSG00000117600	3	1to2	ENSORLG00000004444	1	2	ENSORLG00000019334	2	3	ENSG00000158555	17	1to2	ENSGACG00000020153	2	10	ENSGACG00000006348	2	11
ENSG00000196189	15	1to2	ENSDARG00000062352	2	1	ENSDARG00000077103	2	2	ENSG00000143079	4	1to2	ENSORLG00000005859	1	0	ENSORLG00000008930	1	1	ENSG00000182050	11	1to2	ENSGACG00000009714	1	0	ENSGACG00000009544	1	1
ENSG00000135835	5	1to2	ENSDARG00000093342	1	1	ENSDARG00000071458	2	2	ENSG00000162670	3	1to2	ENSORLG00000010899	1	1	ENSORLG00000012298	1	2	ENSG00000092330	14	1to2	ENSGACG00000018818	1	1	ENSGACG00000019178	1	2
ENSG00000116703	2	1to2	ENSDARG00000017634	2	0	ENSDARG00000011886	2	1	ENSG00000134369	10	1to2	ENSORLG00000008252	1	12	ENSORLG00000007109	2	13	ENSG00000128917	3	1to2	ENSGACG00000012933	1	0	ENSGACG00000005896	1	1
ENSG00000073756	5	1to2	ENSDARG00000010276	1	2	ENSDARG00000004539	2	3	ENSG00000173473	8	1to2	ENSORLG00000015887	1	6	ENSORLG00000003759	1	7	ENSG00000197879	21	1to2	ENSGACG00000020364	1	5	ENSGACG00000005438	1	6
ENSG00000163362	7	1to2	ENSDARG00000078155	3	1	ENSDARG00000070571	2	2	ENSG00000173402	22	1to2	ENSORLG00000009878	1	0	ENSORLG00000010935	1	1	ENSG00000173065	15	1to2	ENSGACG00000020252	1	0	ENSGACG00000013360	1	1
ENSG00000159166	5	1to2	ENSDARG00000022698	1	7	ENSDARG00000070314	1	8	ENSG00000164061	2	1to2	ENSORLG00000002312	1	2	ENSORLG00000002686	1	3	ENSG00000064300	3	1to2	ENSGACG00000007042	1	0	ENSGACG00000009652	1	1
ENSG00000163431	2	1to2	ENSDARG00000077261	1	0	ENSDARG00000056111	1	1	ENSG00000144810	8	1to2	ENSORLG00000011801	2	0	ENSORLG00000001968	2	1	ENSG00000121068	4	1to2	ENSGACG00000020309	1	0	ENSGACG00000013575	1	1
ENSG00000117139	10	1to2	ENSDARG00000057093	3	14	ENSDARG00000003098	5	15	ENSG00000005059	5	1to2	ENSORLG00000019600	1	0	ENSORLG00000002315	1	1	ENSG00000181409	10	1to2	ENSGACG00000014387	1	5	ENSGACG00000010878	1	6
ENSG00000159346	5	1to2	ENSDARG00000002912	2	2	ENSDARG00000042717	1	3	ENSG00000170214	1	1to2	ENSORLG00000005454	1	2	ENSORLG00000000704	1	3	ENSG00000179981	5	1to2	ENSGACG00000003937	1	0	ENSGACG00000005592	1	1
ENSG00000074047	14	1to2	ENSDARG00000020884	1	0	ENSDARG00000025641	1	1	ENSG00000152822	7	1to2	ENSORLG00000018821	1	1	ENSORLG00000014192	2	2	ENSG00000129951	4	1to2	ENSGACG00000011037	1	2	ENSGACG00000013397	1	3
ENSG00000182389	10	1to2	ENSDARG00000062174	4	2	ENSDARG00000009738	3	3	ENSG00000001629	7	1to2	ENSORLG00000012526	1	9	ENSORLG00000005406	1	10	ENSG00000130201	2	1to2	ENSGACG00000020170	1	0	ENSGACG00000004408	1	1
ENSG00000151690	10	1to2	ENSDARG00000032318	1	2	ENSDARG00000054583	3	3	ENSG00000091136	13	1to2	ENSORLG00000016748	1	9	ENSORLG00000000356	1	10	ENSG00000131409	3	1to2	ENSGACG00000008204	1	0	ENSGACG00000013488	1	1
ENSG00000204217	3	1to2	ENSDARG00000020057	3	2	ENSDARG00000011941	3	3	ENSG00000146802	7	1to2	ENSORLG00000002066	1	0	ENSORLG00000010520	1	1	ENSG00000161681	8	1to2	ENSGACG00000013515	1	12	ENSGACG00000008689	1	13
ENSG00000118257	17	1to2	ENSDARG00000096546	2	2	ENSDARG00000038446	1	3	ENSG00000147872	8	1to2	ENSORLG00000005030	2	4	ENSORLG00000006290	1	5	ENSG00000080845	16	1to2	ENSGACG00000008148	1	7	ENSGACG00000003221	1	8
ENSG00000179921	4	1to2	ENSDARG00000023302	1	0	ENSDARG00000092148	1	1	ENSG00000136928	2	1to2	ENSORLG00000003422	1	3	ENSORLG00000016978	1	4	ENSG00000013293	2	1to2	ENSGACG00000012533	1	0	ENSGACG00000011010	2	1
ENSG00000123989	3	1to2	ENSDARG00000078392	1	1	ENSDARG00000078037	2	2	ENSG00000107147	11	1to2	ENSORLG00000005264	1	8	ENSORLG00000000733	1	9	ENSG00000170390	5	1to2	ENSGACG00000018630	1	2	ENSGACG00000017187	2	3
ENSG00000115694	35	1to2	ENSDARG00000002210	5	4	ENSDARG00000039022	2	5	ENSG00000148400	3	1to2	ENSORLG00000005182	1	10	ENSORLG00000000636	1	11	ENSG00000113302	1	1to2	ENSGACG00000018453	1	0	ENSGACG00000020455	2	1
ENSG00000157103	5	1to2	ENSDARG00000039647	2	3	ENSDARG00000045944	2	4	ENSG00000177239	16	1to2	ENSORLG00000013901	2	7	ENSORLG00000017744	1	8	ENSG00000091136	13	1to2	ENSGACG00000007525	1	0	ENSGACG00000020070	2	1
ENSG00000164061	2	1to2	ENSDARG00000079161	3	4	ENSDARG00000079822	3	5	ENSG00000120594	3	1to2	ENSORLG00000010779	1	3	ENSORLG00000017911	1	4	ENSG00000147434	5	1to2	ENSGACG00000017723	1	4	ENSGACG00000018392	2	5
ENSG00000164082	8	1to2	ENSDARG00000004150	2	1	ENSDARG00000007195	1	2	ENSG00000099250	14	1to2	ENSORLG00000004717	1	6	ENSORLG00000002005	1	7	ENSG00000161638	13	1to2	ENSGACG00000010880	1	4	ENSGACG00000010945	2	5
ENSG00000151276	19	1to2	ENSDARG00000003169	3	15	ENSDARG00000070145	6	16	ENSG00000227345	7	1to2	ENSORLG00000006956	1	3	ENSORLG00000009463	1	4	ENSG00000134369	10	1to2	ENSGACG00000009691	1	8	ENSGACG00000005034	2	9
ENSG00000144834	8	1to2	ENSDARG00000079805	1	0	ENSDARG00000058394	2	1	ENSG00000187122	7	1to2	ENSORLG00000007918	1	5	ENSORLG00000000055	1	6	ENSG00000156103	4	1to2	ENSGACG00000017287	1	2	ENSGACG00000002135	2	3
ENSG00000170801	2	1to2	ENSDARG00000052895	2	0	ENSDARG00000010925	1	1	ENSG00000138131	1	1to2	ENSORLG00000007662	1	1	ENSORLG00000011443	1	2	ENSG00000128886	8	1to2	ENSGACG00000010775	1	2	ENSGACG00000016485	2	3
ENSG00000109689	10	1to2	ENSDARG00000001776	1	3	ENSDARG00000074867	1	4	ENSG00000120053	3	1to2	ENSORLG00000007741	1	4	ENSORLG00000000031	1	5	ENSG00000028528	13	1to2	ENSGACG00000017034	1	2	ENSGACG00000007291	2	3
ENSG00000174343	3	1to2	ENSDARG00000054680	2	0	ENSDARG00000011029	1	1	ENSG00000148700	21	1to2	ENSORLG00000006001	1	9	ENSORLG00000015152	1	10	ENSG00000179915	18	1to2	ENSGACG00000002720	2	10	ENSGACG00000005573	4	11
ENSG00000198515	9	1to2	ENSDARG00000029898	2	0	ENSDARG00000012125	2	1	ENSG00000166341	1	1to2	ENSORLG00000003448	1	0	ENSORLG00000004252	1	1	ENSG00000152578	15	1to2	ENSGACG00000008129	2	5	ENSGACG00000020783	4	6
ENSG00000157404	4	1to2	ENSDARG00000056133	3	4	ENSDARG00000043317	3	5	ENSG00000139155	9	1to2	ENSORLG00000008279	2	2	ENSORLG00000004477	1	3	ENSG00000154928	13	1to2	ENSGACG00000006527	3	0	ENSGACG00000013951	5	1
ENSG00000164327	10	1to2	ENSDARG00000002020	2	4	ENSDARG00000059414	2	5	ENSG00000139625	11	1to2	ENSORLG00000012844	1	1	ENSORLG00000005144	1	2	ENSG00000159164	2	1to2	ENSGACG00000003844	1	0	ENSGACG00000013181	1	2
ENSG00000171522	5	1to2	ENSDARG00000035415	1	0	ENSDARG00000059236	1	1	ENSG00000182050	11	1to2	ENSORLG00000001032	2	1	ENSORLG00000018290	1	2	ENSG00000187554	5	1to2	ENSGACG00000007147	1	0	ENSGACG00000004381	1	2
ENSG00000113296	7	1to2	ENSDARG00000052631	1	4	ENSDARG00000020072	2	5	ENSG00000133083	8	1to2	ENSORLG00000003672	2	3	ENSORLG00000003926	2	4	ENSG00000115216	9	1to2	ENSGACG00000016259	1	0	ENSGACG00000009847	1	2
ENSG00000145715	6	1to2	ENSDARG00000073665	3	5	ENSDARG00000035535	4	6	ENSG00000088387	16	1to2	ENSORLG00000017651	3	19	ENSORLG00000003004	1	20	ENSG00000163092	6	1to2	ENSGACG00000005372	1	1	ENSGACG00000013933	1	3
ENSG00000113734	5	1to2	ENSDARG00000078063	1	1	ENSDARG00000078259	1	2	ENSG00000197555	18	1to2	ENSORLG00000010920	1	8	ENSORLG00000016799	2	9	ENSG00000132326	4	1to2	ENSGACG00000005662	1	2	ENSGACG00000013485	1	4
ENSG00000008083	3	1to2	ENSDARG00000062268	2	2	ENSDARG00000060925	1	3	ENSG00000021645	15	1to2	ENSORLG00000010813	1	12	ENSORLG00000010661	2	13	ENSG00000164050	19	1to2	ENSGACG00000003767	1	3	ENSGACG00000011376	1	5
ENSG00000112041	8	1to2	ENSDARG00000078210	2	3	ENSDARG00000075295	7	4	ENSG00000128917	3	1to2	ENSORLG00000018020	1	4	ENSORLG00000016743	1	5	ENSG00000001617	9	1to2	ENSGACG00000010605	2	3	ENSGACG00000011989	2	5
ENSG00000112079	1	1to2	ENSDARG00000018516	2	2	ENSDARG00000019973	1	3	ENSG00000092529	20	1to2	ENSORLG00000012402	1	15	ENSORLG00000018135	1	16	ENSG00000153012	2	1to2	ENSGACG00000017845	2	2	ENSGACG00000019575	2	4
ENSG00000156564	1	1to2	ENSDARG00000060459	1	0	ENSDARG00000077489	2	1	ENSG00000197562	12	1to2	ENSORLG00000013043	1	2	ENSORLG00000001064	1	3	ENSG00000175305	9	1to2	ENSGACG00000002312	1	0	ENSGACG00000017737	1	2
ENSG00000131018	40	1to2	ENSDARG00000063068	3	15	ENSDARG00000009499	4	16	ENSG00000184922	12	1to2	ENSORLG00000014055	1	4	ENSORLG00000004491	1	5	ENSG00000164796	10	1to2	ENSGACG00000006307	1	5	ENSGACG00000003938	1	7
ENSG00000130340	4	1to2	ENSDARG00000069302	4	12	ENSDARG00000000837	3	13	ENSG00000099308	5	1to2	ENSORLG00000007930	1	6	ENSORLG00000005521	2	7	ENSG00000095321	9	1to2	ENSGACG00000012112	1	4	ENSGACG00000018549	1	6
ENSG00000136295	7	1to2	ENSDARG00000007678	2	5	ENSDARG00000034473	2	6	ENSG00000051128	12	1to2	ENSORLG00000008531	1	1	ENSORLG00000005450	1	2	ENSG00000107816	7	1to2	ENSGACG00000008031	1	0	ENSGACG00000003508	1	2
ENSG00000215045	3	1to2	ENSDARG00000076103	2	5	ENSDARG00000095603	1	6	ENSG00000101298	3	1to2	ENSORLG00000002433	1	1	ENSORLG00000014605	1	2	ENSG00000170743	3	1to2	ENSGACG00000015987	1	2	ENSGACG00000003358	1	4
ENSG00000078549	7	1to2	ENSDARG00000053724	3	2	ENSDARG00000029989	8	3	ENSG00000167037	6	1to2	ENSORLG00000008100	1	8	ENSORLG00000007192	2	9	ENSG00000110422	6	1to2	ENSGACG00000003328	1	5	ENSGACG00000015995	1	7
ENSG00000106333	10	1to2	ENSDARG00000056913	2	3	ENSDARG00000052057	1	4	ENSG00000100055	11	1to2	ENSORLG00000001410	1	3	ENSORLG00000010835	2	4	ENSG00000166106	1	1to2	ENSGACG00000000032	1	0	ENSGACG00000020418	1	2
ENSG00000122778	2	1to2	ENSDARG00000063361	2	3	ENSDARG00000063008	3	4	ENSG00000188828	4	1to2	ENSORLG00000009653	1	4	ENSORLG00000000871	1	5	ENSG00000196935	6	1to2	ENSGACG00000000734	1	5	ENSGACG00000013333	1	7
ENSG00000055118	6	1to2	ENSDARG00000060053	1	2	ENSDARG00000029881	1	3	ENSG00000126895	5	1to2	ENSORLG00000007088	2	1	ENSORLG00000016671	1	2	ENSG00000118946	4	1to2	ENSGACG00000004069	2	1	ENSGACG00000015275	2	3
ENSG00000164690	5	1to2	ENSDARG00000038867	1	0	ENSDARG00000068567	2	1	ENSG00000169418	3	1to2	ENSORLG00000001459	1	7	ENSORLG00000020832	1	9	ENSG00000185551	5	1to2	ENSGACG00000014846	1	1	ENSGACG00000013235	1	3
ENSG00000155970	6	1to2	ENSDARG00000074255	1	2	ENSDARG00000078599	1	3	ENSG00000138080	3	1to2	ENSORLG00000000542	1	3	ENSORLG00000016152	1	5	ENSG00000073670	5	1to2	ENSGACG00000006346	1	2	ENSGACG00000008875	1	4
ENSG00000083307	6	1to2	ENSDARG00000058342	2	2	ENSDARG00000061974	2	3	ENSG00000144136	9	1to2	ENSORLG00000013173	1	8	ENSORLG00000009527	1	10	ENSG00000108878	1	1to2	ENSGACG00000012215	1	0	ENSGACG00000018528	1	2
ENSG00000155096	10	1to2	ENSDARG00000035869	3	5	ENSDARG00000052789	5	6	ENSG00000182263	3	1to2	ENSORLG00000003424	1	0	ENSORLG00000016918	1	2	ENSG00000142408	1	1to2	ENSGACG00000002014	1	2	ENSGACG00000010639	1	4
ENSG00000178209	15	1to2	ENSDARG00000062590	4	9	ENSDARG00000021987	6	10	ENSG00000163092	6	1to2	ENSORLG00000017017	1	1	ENSORLG00000003433	1	3	ENSG00000124164	6	1to2	ENSGACG00000006131	1	4	ENSGACG00000005571	1	6
ENSG00000137073	13	1to2	ENSDARG00000088318	3	16	ENSDARG00000060065	3	17	ENSG00000130294	13	1to2	ENSORLG00000001265	1	11	ENSORLG00000016374	1	13	ENSG00000156304	6	1to2	ENSGACG00000011717	1	1	ENSGACG00000020580	1	3
ENSG00000198722	7	1to2	ENSDARG00000017391	5	5	ENSDARG00000086274	1	6	ENSG00000007402	8	1to2	ENSORLG00000003682	1	6	ENSORLG00000002164	1	8	ENSG00000120500	5	1to2	ENSGACG00000017170	2	15	ENSGACG00000020446	2	17
ENSG00000170681	1	1to2	ENSDARG00000056743	1	0	ENSDARG00000038658	1	1	ENSG00000171109	9	1to2	ENSORLG00000007178	1	2	ENSORLG00000005858	1	4	ENSG00000173473	8	1to2	ENSGACG00000012650	2	5	ENSGACG00000006036	1	7
ENSG00000165029	4	1to2	ENSDARG00000079009	4	4	ENSDARG00000074635	2	5	ENSG00000174343	3	1to2	ENSORLG00000004390	1	0	ENSORLG00000005701	1	2	ENSG00000137501	30	1to2	ENSGACG00000010497	2	10	ENSGACG00000020106	1	12
ENSG00000148204	3	1to2	ENSDARG00000060081	1	3	ENSDARG00000060106	1	4	ENSG00000124493	14	1to2	ENSORLG00000007238	6	1	ENSORLG00000013266	2	3	ENSG00000139737	17	1to2	ENSGACG00000001735	2	3	ENSGACG00000013709	1	5
ENSG00000120594	3	1to2	ENSDARG00000059950	1	4	ENSDARG00000077219	1	5	ENSG00000156564	1	1to2	ENSORLG00000017804	1	0	ENSORLG00000018222	1	2	ENSG00000141696	8	1to2	ENSGACG00000008867	2	1	ENSGACG00000006343	1	3
ENSG00000150867	8	1to2	ENSDARG00000063544	4	0	ENSDARG00000003776	1	1	ENSG00000112619	1	1to2	ENSORLG00000018794	1	0	ENSORLG00000003361	1	2	ENSG00000122176	3	1to2	ENSGACG00000002840	2	0	ENSGACG00000000399	1	2
ENSG00000128805	15	1to2	ENSDARG00000021255	2	2	ENSDARG00000076434	1	3	ENSG00000137216	10	1to2	ENSORLG00000020898	3	5	ENSORLG00000011694	2	7	ENSG00000113580	16	1to2	ENSGACG00000020725	2	6	ENSGACG00000018209	1	8
ENSG00000122873	4	1to2	ENSDARG00000079516	1	0	ENSDARG00000073845	1	1	ENSG00000136295	7	1to2	ENSORLG00000009692	4	9	ENSORLG00000004621	3	11	ENSG00000181827	3	1to2	ENSGACG00000006090	2	0	ENSGACG00000015838	1	2
ENSG00000151150	33	1to2	ENSDARG00000061736	6	18	ENSDARG00000077582	5	19	ENSG00000146592	15	1to2	ENSORLG00000005125	2	2	ENSORLG00000007509	2	4	ENSG00000170412	11	1to2	ENSGACG00000010915	2	0	ENSGACG00000014441	1	2
ENSG00000122861	5	1to2	ENSDARG00000039145	1	1	ENSDARG00000075265	2	2	ENSG00000189077	15	1to2	ENSORLG00000014498	1	7	ENSORLG00000011423	1	9	ENSG00000218336	7	1to2	ENSGACG00000016524	3	3	ENSGACG00000016390	1	5
ENSG00000178217	4	1to2	ENSDARG00000069374	3	3	ENSDARG00000015144	2	4	ENSG00000159784	9	1to2	ENSORLG00000006141	1	10	ENSORLG00000012107	1	12	ENSG00000148700	21	1to2	ENSGACG00000009438	3	4	ENSGACG00000018717	1	6
ENSG00000187122	7	1to2	ENSDARG00000044954	2	6	ENSDARG00000039528	2	7	ENSG00000106538	5	1to2	ENSORLG00000012186	1	0	ENSORLG00000012181	1	2	ENSG00000151726	11	1to2	ENSGACG00000018774	4	19	ENSGACG00000017662	2	21
ENSG00000095539	12	1to2	ENSDARG00000088143	1	2	ENSDARG00000076595	3	3	ENSG00000186918	11	1to2	ENSORLG00000018362	1	5	ENSORLG00000016195	1	7	ENSG00000079841	20	1to2	ENSGACG00000018104	3	18	ENSGACG00000004016	1	20
ENSG00000099204	14	1to2	ENSDARG00000060149	2	9	ENSDARG00000045064	8	10	ENSG00000128805	15	1to2	ENSORLG00000002387	1	2	ENSORLG00000008966	3	4	ENSG00000171246	4	1to2	ENSGACG00000018197	3	1	ENSGACG00000013357	1	3
ENSG00000110047	13	1to2	ENSDARG00000005620	1	2	ENSDARG00000014793	1	3	ENSG00000107816	7	1to2	ENSORLG00000007311	1	1	ENSORLG00000011552	1	3	ENSG00000167654	6	1to2	ENSGACG00000016905	3	4	ENSGACG00000010652	1	6
ENSG00000014216	28	1to2	ENSDARG00000045199	3	8	ENSDARG00000055338	4	9	ENSG00000170743	3	1to2	ENSORLG00000009678	1	1	ENSORLG00000012262	3	3	ENSG00000117600	3	1to2	ENSGACG00000014632	1	1	ENSGACG00000000926	1	3
ENSG00000179292	1	1to2	ENSDARG00000077986	1	0	ENSDARG00000079908	2	1	ENSG00000149150	10	1to2	ENSORLG00000000009	2	7	ENSORLG00000003559	1	9	ENSG00000120251	14	1to2	ENSGACG00000016558	2	7	ENSGACG00000018071	2	9
ENSG00000168959	5	1to2	ENSDARG00000075227	1	1	ENSDARG00000004445	1	2	ENSG00000172273	14	1to2	ENSORLG00000005444	1	9	ENSORLG00000007490	1	11	ENSG00000183775	2	1to2	ENSGACG00000020723	1	0	ENSGACG00000018211	1	2
ENSG00000110660	6	1to2	ENSDARG00000090686	1	4	ENSDARG00000069745	2	5	ENSG00000011105	7	1to2	ENSORLG00000016029	1	3	ENSORLG00000016594	2	5	ENSG00000113734	5	1to2	ENSGACG00000018435	1	3	ENSGACG00000020461	1	5
ENSG00000149571	10	1to2	ENSDARG00000060939	1	2	ENSDARG00000075806	3	3	ENSG00000172572	3	1to2	ENSORLG00000004498	1	1	ENSORLG00000008246	1	3	ENSG00000124493	14	1to2	ENSGACG00000003323	1	1	ENSGACG00000004954	1	3
ENSG00000166106	1	1to2	ENSDARG00000033544	2	0	ENSDARG00000029124	2	1	ENSG00000066084	5	1to2	ENSORLG00000019036	1	11	ENSORLG00000006887	1	13	ENSG00000152822	7	1to2	ENSGACG00000011598	1	3	ENSGACG00000011646	1	5
ENSG00000111642	14	1to2	ENSDARG00000025789	2	13	ENSDARG00000063535	3	14	ENSG00000139645	4	1to2	ENSORLG00000015438	1	2	ENSORLG00000014666	1	4	ENSG00000095370	12	1to2	ENSGACG00000017388	1	2	ENSGACG00000014673	1	4
ENSG00000152556	31	1to2	ENSDARG00000060797	2	8	ENSDARG00000014179	2	9	ENSG00000196935	6	1to2	ENSORLG00000017234	1	7	ENSORLG00000016175	1	9	ENSG00000137474	11	1to2	ENSGACG00000013269	1	3	ENSGACG00000020788	1	5
ENSG00000170633	11	1to2	ENSDARG00000038300	1	0	ENSDARG00000054036	2	1	ENSG00000118946	4	1to2	ENSORLG00000017764	1	0	ENSORLG00000004535	1	2	ENSG00000139514	3	1to2	ENSGACG00000011861	2	3	ENSGACG00000020600	2	5
ENSG00000133121	9	1to2	ENSDARG00000076868	4	3	ENSDARG00000079542	2	4	ENSG00000140057	5	1to2	ENSORLG00000010918	1	15	ENSORLG00000017790	1	17	ENSG00000139890	2	1to2	ENSGACG00000001244	2	2	ENSGACG00000014265	2	4
ENSG00000150893	2	1to2	ENSDARG00000074369	1	2	ENSDARG00000076856	2	3	ENSG00000067225	25	1to2	ENSORLG00000013279	2	8	ENSORLG00000004943	1	10	ENSG00000072415	7	1to2	ENSGACG00000008518	1	4	ENSGACG00000001891	1	6
ENSG00000087303	9	1to2	ENSDARG00000009471	3	2	ENSDARG00000075707	8	3	ENSG00000169375	15	1to2	ENSORLG00000001872	1	3	ENSORLG00000001460	1	5	ENSG00000136425	9	1to2	ENSGACG00000010230	1	3	ENSGACG00000017516	1	5
ENSG00000100592	13	1to2	ENSDARG00000015059	2	7	ENSDARG00000009689	5	8	ENSG00000196557	9	1to2	ENSORLG00000012672	1	4	ENSORLG00000008618	1	6	ENSG00000167395	4	1to2	ENSGACG00000014714	1	1	ENSGACG00000008733	1	3
ENSG00000027075	27	1to2	ENSDARG00000043243	1	1	ENSDARG00000018382	1	2	ENSG00000177469	1	1to2	ENSORLG00000014348	2	0	ENSORLG00000004080	2	2	ENSG00000005882	16	1to2	ENSGACG00000003817	1	0	ENSGACG00000005722	1	2
ENSG00000100644	12	1to2	ENSDARG00000034293	4	0	ENSDARG00000006181	3	1	ENSG00000188554	9	1to2	ENSORLG00000017463	1	11	ENSORLG00000018851	1	13	ENSG00000143107	2	1to2	ENSGACG00000015145	1	0	ENSGACG00000006451	2	2
ENSG00000140015	4	1to2	ENSDARG00000069117	2	1	ENSDARG00000043220	3	2	ENSG00000108852	20	1to2	ENSORLG00000018697	1	2	ENSORLG00000004328	1	4	ENSG00000082482	9	1to2	ENSGACG00000016197	1	0	ENSGACG00000010191	2	2
ENSG00000197535	13	1to2	ENSDARG00000061635	5	6	ENSDARG00000025218	2	7	ENSG00000105520	8	1to2	ENSORLG00000016517	3	2	ENSORLG00000003578	1	4	ENSG00000164082	8	1to2	ENSGACG00000000898	2	1	ENSGACG00000010427	3	3
ENSG00000138604	4	1to2	ENSDARG00000005095	1	2	ENSDARG00000068981	1	3	ENSG00000127220	3	1to2	ENSORLG00000008706	1	1	ENSORLG00000008820	1	3	ENSG00000155970	6	1to2	ENSGACG00000018610	2	7	ENSGACG00000018653	3	9
ENSG00000169783	14	1to2	ENSDARG00000034165	2	0	ENSDARG00000035899	1	1	ENSG00000130477	8	1to2	ENSORLG00000004741	1	7	ENSORLG00000015199	3	9	ENSG00000168959	5	1to2	ENSGACG00000007968	1	3	ENSGACG00000020586	2	5
ENSG00000140548	5	1to2	ENSDARG00000005549	1	1	ENSDARG00000014680	1	2	ENSG00000105656	6	1to2	ENSORLG00000013871	1	2	ENSORLG00000005084	1	4	ENSG00000187676	2	1to2	ENSGACG00000011460	1	3	ENSGACG00000020549	2	5
ENSG00000183454	11	1to2	ENSDARG00000070543	2	2	ENSDARG00000034493	3	3	ENSG00000121297	3	1to2	ENSORLG00000015489	2	0	ENSORLG00000016193	1	2	ENSG00000184544	3	1to2	ENSGACG00000014497	1	6	ENSGACG00000002377	2	8
ENSG00000167191	11	1to2	ENSDARG00000075141	2	1	ENSDARG00000077080	2	2	ENSG00000101126	6	1to2	ENSORLG00000001864	1	1	ENSORLG00000013954	1	3	ENSG00000101577	4	1to2	ENSGACG00000004201	1	11	ENSGACG00000017090	2	13
ENSG00000103449	5	1to2	ENSDARG00000074319	1	0	ENSDARG00000075891	2	1	ENSG00000102230	4	1to2	ENSORLG00000007505	1	2	ENSORLG00000006497	1	4	ENSG00000105426	12	1to2	ENSGACG00000008773	2	9	ENSGACG00000015354	3	11
ENSG00000070729	9	1to2	ENSDARG00000042107	2	1	ENSDARG00000068242	2	2	ENSG00000169083	9	1to2	ENSORLG00000009520	1	5	ENSORLG00000008220	1	7	ENSG00000129353	15	1to2	ENSGACG00000006342	2	8	ENSGACG00000019122	3	10
ENSG00000102996	2	1to2	ENSDARG00000013072	1	0	ENSDARG00000051962	1	1	ENSG00000174016	2	1to2	ENSORLG00000010397	1	1	ENSORLG00000009311	1	3	ENSG00000065526	5	1to2	ENSGACG00000005341	1	3	ENSGACG00000001176	2	5
ENSG00000168418	2	1to2	ENSDARG00000051892	1	0	ENSDARG00000062967	2	1	ENSG00000171735	16	1to2	ENSORLG00000016337	1	6	ENSORLG00000013886	1	8	ENSG00000081189	24	1to2	ENSGACG00000010270	1	5	ENSGACG00000015548	2	7
ENSG00000131149	12	1to2	ENSDARG00000062020	1	2	ENSDARG00000062199	2	3	ENSG00000118200	6	1to2	ENSORLG00000006879	1	5	ENSORLG00000015700	1	7	ENSG00000147408	16	1to2	ENSGACG00000016287	1	2	ENSGACG00000006389	2	4
ENSG00000173065	15	1to2	ENSDARG00000059886	2	1	ENSDARG00000078578	2	2	ENSG00000076356	6	1to2	ENSORLG00000015772	4	2	ENSORLG00000007687	1	4	ENSG00000138182	4	1to2	ENSGACG00000010271	1	0	ENSGACG00000011003	2	2
ENSG00000131473	10	1to2	ENSDARG00000055652	3	7	ENSDARG00000017738	3	8	ENSG00000180287	8	1to2	ENSORLG00000004404	1	1	ENSORLG00000013110	1	3	ENSG00000148848	7	1to2	ENSGACG00000009617	1	4	ENSGACG00000002628	2	6
ENSG00000161682	4	1to2	ENSDARG00000079656	1	0	ENSDARG00000075249	1	1	ENSG00000169604	7	1to2	ENSORLG00000008926	1	4	ENSORLG00000011277	1	6	ENSG00000131620	10	1to2	ENSGACG00000014393	1	7	ENSGACG00000002381	2	9
ENSG00000108878	1	1to2	ENSDARG00000052360	1	0	ENSDARG00000008772	1	1	ENSG00000114988	9	1to2	ENSORLG00000007255	1	1	ENSORLG00000016292	1	3	ENSG00000173482	15	1to2	ENSGACG00000016677	1	6	ENSGACG00000001160	2	8
ENSG00000141540	9	1to2	ENSDARG00000010727	1	3	ENSDARG00000016934	3	4	ENSG00000123983	11	1to2	ENSORLG00000009215	2	2	ENSORLG00000015909	1	4	ENSG00000117114	21	1to2	ENSGACG00000017847	1	3	ENSGACG00000009545	3	5
ENSG00000129657	28	1to2	ENSDARG00000019301	2	1	ENSDARG00000086013	1	2	ENSG00000206560	15	1to2	ENSORLG00000007319	3	6	ENSORLG00000004052	1	8	ENSG00000099204	14	1to2	ENSGACG00000008370	1	20	ENSGACG00000003725	3	22
ENSG00000095932	4	1to2	ENSDARG00000095633	2	0	ENSDARG00000017127	1	1	ENSG00000157445	12	1to2	ENSORLG00000002681	1	3	ENSORLG00000008787	1	5	ENSG00000111642	14	1to2	ENSGACG00000010099	1	9	ENSGACG00000018705	3	11
ENSG00000129353	15	1to2	ENSDARG00000037059	3	3	ENSDARG00000017554	1	4	ENSG00000130449	1	1to2	ENSORLG00000004533	1	1	ENSORLG00000001735	2	3	ENSG00000143079	4	1to2	ENSGACG00000010190	2	0	ENSGACG00000006115	2	3
ENSG00000121297	3	1to2	ENSDARG00000015959	1	0	ENSDARG00000087394	2	1	ENSG00000113296	7	1to2	ENSORLG00000008957	1	0	ENSORLG00000004949	2	2	ENSG00000186487	13	1to2	ENSGACG00000013255	1	4	ENSGACG00000011952	1	7
ENSG00000125744	14	1to2	ENSDARG00000057027	2	4	ENSDARG00000016088	1	5	ENSG00000175471	18	1to2	ENSORLG00000010281	1	7	ENSORLG00000001062	1	9	ENSG00000081052	1	1to2	ENSGACG00000013929	1	0	ENSGACG00000004438	1	3
ENSG00000160007	7	1to2	ENSDARG00000060297	3	1	ENSDARG00000062577	2	2	ENSG00000182578	9	1to2	ENSORLG00000004849	1	10	ENSORLG00000012809	1	12	ENSG00000164061	2	1to2	ENSGACG00000005627	1	2	ENSGACG00000001561	1	5
ENSG00000101298	3	1to2	ENSDARG00000075539	2	1	ENSDARG00000078485	2	2	ENSG00000156103	4	1to2	ENSORLG00000017703	1	1	ENSORLG00000005969	1	3	ENSG00000239388	3	1to2	ENSGACG00000002650	1	3	ENSGACG00000003890	1	6
ENSG00000149488	2	1to2	ENSDARG00000033104	2	0	ENSDARG00000030311	2	1	ENSG00000148110	2	1to2	ENSORLG00000019781	1	6	ENSORLG00000015238	1	8	ENSG00000196353	14	1to2	ENSGACG00000000909	1	1	ENSGACG00000005998	1	4
ENSG00000125861	3	1to2	ENSDARG00000056651	2	2	ENSDARG00000074582	1	3	ENSG00000151892	5	1to2	ENSORLG00000005010	1	0	ENSORLG00000003469	3	2	ENSG00000187391	10	1to2	ENSGACG00000011944	1	11	ENSGACG00000019967	1	14
ENSG00000130589	6	1to2	ENSDARG00000012600	2	4	ENSDARG00000016527	3	5	ENSG00000148848	7	1to2	ENSORLG00000005739	2	1	ENSORLG00000009815	1	3	ENSG00000107186	19	1to2	ENSGACG00000015905	1	17	ENSGACG00000019499	1	20
ENSG00000156299	6	1to2	ENSDARG00000025920	1	3	ENSDARG00000078430	4	4	ENSG00000110171	14	1to2	ENSORLG00000003504	1	4	ENSORLG00000004188	1	6	ENSG00000155886	2	1to2	ENSGACG00000019590	1	2	ENSGACG00000018621	1	5
ENSG00000185133	13	1to2	ENSDARG00000078542	2	3	ENSDARG00000093359	2	4	ENSG00000121690	5	1to2	ENSORLG00000009791	1	2	ENSORLG00000012357	1	4	ENSG00000119699	7	1to2	ENSGACG00000010565	1	7	ENSGACG00000007553	1	10
ENSG00000100055	11	1to2	ENSDARG00000038011	2	1	ENSDARG00000039932	1	2	ENSG00000166106	1	1to2	ENSORLG00000007584	1	0	ENSORLG00000015202	1	2	ENSG00000140548	5	1to2	ENSGACG00000010823	1	0	ENSGACG00000016481	1	3
ENSG00000234965	2	1to2	ENSDARG00000088204	1	0	ENSDARG00000090314	1	1	ENSG00000111642	14	1to2	ENSORLG00000012477	1	13	ENSORLG00000006310	1	15	ENSG00000089558	2	1to2	ENSGACG00000006152	1	3	ENSGACG00000008648	1	6
ENSG00000184368	5	1to2	ENSDARG00000068480	1	7	ENSDARG00000045316	3	8	ENSG00000150893	2	1to2	ENSORLG00000004105	1	4	ENSORLG00000003520	2	6	ENSG00000142002	25	1to2	ENSGACG00000008230	1	5	ENSGACG00000015554	1	8
ENSG00000147065	6	1to2	ENSDARG00000028740	4	1	ENSDARG00000058128	1	2	ENSG00000184916	5	1to2	ENSORLG00000017729	1	4	ENSORLG00000017877	2	6	ENSG00000088247	13	1to2	ENSGACG00000012422	1	9	ENSGACG00000018990	1	12
ENSG00000147168	9	1to2	ENSDARG00000068858	1	1	ENSDARG00000053702	1	2	ENSG00000180357	4	1to2	ENSORLG00000001700	1	1	ENSORLG00000018803	2	3	ENSG00000171105	7	1to2	ENSGACG00000010475	1	1	ENSGACG00000016929	1	4
ENSG00000196338	6	1to2	ENSDARG00000062376	1	2	ENSDARG00000062581	3	3	ENSG00000183454	11	1to2	ENSORLG00000012714	1	1	ENSORLG00000009184	1	3	ENSG00000099785	8	1to2	ENSGACG00000013320	1	0	ENSGACG00000015477	1	3
ENSG00000067177	5	1to2	ENSDARG00000003021	4	17	ENSDARG00000030749	6	18	ENSG00000167191	11	1to2	ENSORLG00000011627	1	2	ENSORLG00000008538	1	4	ENSG00000127220	3	1to2	ENSGACG00000015596	1	0	ENSGACG00000007838	1	3
ENSG00000188828	4	1to2	ENSDARG00000058103	1	1	ENSDARG00000006865	4	2	ENSG00000173065	15	1to2	ENSORLG00000011447	1	2	ENSORLG00000001959	1	4	ENSG00000160007	7	1to2	ENSGACG00000020363	1	0	ENSGACG00000009502	1	3
ENSG00000101981	3	1to2	ENSDARG00000029493	1	1	ENSDARG00000010097	4	2	ENSG00000131242	11	1to2	ENSORLG00000003560	1	3	ENSORLG00000017070	1	5	ENSG00000156194	7	1to2	ENSGACG00000016312	3	9	ENSGACG00000013810	2	12
ENSG00000101977	10	1to2	ENSDARG00000022895	2	6	ENSDARG00000056603	2	7	ENSG00000170412	11	1to2	ENSORLG00000013801	1	3	ENSORLG00000007517	1	5	ENSG00000177239	16	1to2	ENSGACG00000018078	2	6	ENSGACG00000003326	1	9
ENSG00000029993	5	1to2	ENSDARG00000056725	4	4	ENSDARG00000006408	2	5	ENSG00000125744	14	1to2	ENSORLG00000009139	1	3	ENSORLG00000006877	1	5	ENSG00000150093	19	1to2	ENSGACG00000001584	2	11	ENSGACG00000001700	1	14
ENSG00000081248	2	1to2	ENSDARG00000029457	1	7	ENSDARG00000042552	1	9	ENSG00000185052	2	1to2	ENSORLG00000000303	1	1	ENSORLG00000002454	1	3	ENSG00000170456	7	1to2	ENSGACG00000011996	2	8	ENSGACG00000019311	1	11
ENSG00000138080	3	1to2	ENSDARG00000024537	2	2	ENSDARG00000026166	2	4	ENSG00000185133	13	1to2	ENSORLG00000006273	1	7	ENSORLG00000009212	1	9	ENSG00000180357	4	1to2	ENSGACG00000016992	2	5	ENSGACG00000008022	1	8
ENSG00000163618	20	1to2	ENSDARG00000043661	1	7	ENSDARG00000070567	1	9	ENSG00000101825	1	1to2	ENSORLG00000020650	1	0	ENSORLG00000016206	2	2	ENSG00000140522	4	1to2	ENSGACG00000007054	2	1	ENSGACG00000016871	1	4
ENSG00000135540	9	1to2	ENSDARG00000054537	4	3	ENSDARG00000042627	2	5	ENSG00000102003	8	1to2	ENSORLG00000014553	1	1	ENSORLG00000019455	1	3	ENSG00000174437	12	1to2	ENSGACG00000017543	2	4	ENSGACG00000013436	1	7
ENSG00000095370	12	1to2	ENSDARG00000009081	3	3	ENSDARG00000028099	2	5	ENSG00000102001	6	1to2	ENSORLG00000014537	1	2	ENSORLG00000016984	1	4	ENSG00000131242	11	1to2	ENSGACG00000005333	2	2	ENSGACG00000019442	1	5
ENSG00000106976	10	1to2	ENSDARG00000010042	2	5	ENSDARG00000009281	3	7	ENSG00000065526	5	1to2	ENSORLG00000018414	1	4	ENSORLG00000020159	1	7	ENSG00000101126	6	1to2	ENSGACG00000004256	2	1	ENSGACG00000010194	1	4
ENSG00000107863	17	1to2	ENSDARG00000075673	5	14	ENSDARG00000075328	5	16	ENSG00000184007	19	1to2	ENSORLG00000017574	1	7	ENSORLG00000005261	1	10	ENSG00000120910	8	1to2	ENSGACG00000005187	3	4	ENSGACG00000001184	1	7
ENSG00000065618	7	1to2	ENSDARG00000069415	2	7	ENSDARG00000079011	3	9	ENSG00000143473	2	1to2	ENSORLG00000001160	1	2	ENSORLG00000004060	2	5	ENSG00000117713	9	1to2	ENSGACG00000007244	1	4	ENSGACG00000007627	1	7
ENSG00000110719	16	1to2	ENSDARG00000016835	2	10	ENSDARG00000076003	5	12	ENSG00000082482	9	1to2	ENSORLG00000011020	2	1	ENSORLG00000017331	1	4	ENSG00000163362	7	1to2	ENSGACG00000008244	1	0	ENSGACG00000000522	1	3
ENSG00000204138	4	1to2	ENSDARG00000015552	4	2	ENSDARG00000032221	4	4	ENSG00000084710	5	1to2	ENSORLG00000001436	1	3	ENSORLG00000013543	1	6	ENSG00000076356	6	1to2	ENSGACG00000011007	1	6	ENSGACG00000004738	1	9
ENSG00000116981	1	1to2	ENSDARG00000035883	3	1	ENSDARG00000070590	1	3	ENSG00000115216	9	1to2	ENSORLG00000011429	3	3	ENSORLG00000012341	2	6	ENSG00000008118	4	1to2	ENSGACG00000011358	1	8	ENSGACG00000011590	1	11
ENSG00000157216	16	1to2	ENSDARG00000058237	4	6	ENSDARG00000030155	4	8	ENSG00000115355	14	1to2	ENSORLG00000013096	1	3	ENSORLG00000004272	3	6	ENSG00000143473	2	1to2	ENSGACG00000010928	1	2	ENSGACG00000019577	1	5
ENSG00000117528	6	1to2	ENSDARG00000015167	2	4	ENSDARG00000002947	1	6	ENSG00000074047	14	1to2	ENSORLG00000001328	1	0	ENSORLG00000015277	1	3	ENSG00000123983	11	1to2	ENSGACG00000000252	1	3	ENSGACG00000014028	1	6
ENSG00000118733	6	1to2	ENSDARG00000071493	1	0	ENSDARG00000039174	1	2	ENSG00000082684	11	1to2	ENSORLG00000006593	2	3	ENSORLG00000009896	2	6	ENSG00000182580	3	1to2	ENSGACG00000016078	1	3	ENSGACG00000009051	1	6
ENSG00000163349	10	1to2	ENSDARG00000063594	3	5	ENSDARG00000077095	1	7	ENSG00000013293	2	1to2	ENSORLG00000002934	1	0	ENSORLG00000011474	1	3	ENSG00000122012	3	1to2	ENSGACG00000010037	1	1	ENSGACG00000015751	1	4
ENSG00000143373	7	1to2	ENSDARG00000077615	2	1	ENSDARG00000019299	3	3	ENSG00000112936	7	1to2	ENSORLG00000004192	1	16	ENSORLG00000014812	1	19	ENSG00000096696	3	1to2	ENSGACG00000013099	1	2	ENSGACG00000004923	1	5
ENSG00000143367	7	1to2	ENSDARG00000071010	2	3	ENSDARG00000061242	1	5	ENSG00000196586	7	1to2	ENSORLG00000014977	1	5	ENSORLG00000017306	1	8	ENSG00000189077	15	1to2	ENSGACG00000007693	1	2	ENSGACG00000020761	1	5
ENSG00000162745	5	1to2	ENSDARG00000021480	3	1	ENSDARG00000005716	2	3	ENSG00000005108	5	1to2	ENSORLG00000016584	1	7	ENSORLG00000010327	1	10	ENSG00000130559	10	1to2	ENSGACG00000013987	1	6	ENSGACG00000016079	1	9
ENSG00000169604	7	1to2	ENSDARG00000025672	2	0	ENSDARG00000074075	1	2	ENSG00000153956	12	1to2	ENSORLG00000016214	1	3	ENSORLG00000015164	1	6	ENSG00000122861	5	1to2	ENSGACG00000006694	1	0	ENSGACG00000004472	1	3
ENSG00000115318	10	1to2	ENSDARG00000076306	2	2	ENSDARG00000039563	4	4	ENSG00000106333	10	1to2	ENSORLG00000010290	1	0	ENSORLG00000006921	1	3	ENSG00000119946	2	1to2	ENSGACG00000007529	1	2	ENSGACG00000000245	1	5
ENSG00000196872	8	1to2	ENSDARG00000097160	1	3	ENSDARG00000079501	3	5	ENSG00000083307	6	1to2	ENSORLG00000002909	1	2	ENSORLG00000002613	1	5	ENSG00000110171	14	1to2	ENSGACG00000011679	2	5	ENSGACG00000020571	2	8
ENSG00000088179	12	1to2	ENSDARG00000000631	3	7	ENSDARG00000000183	3	9	ENSG00000148204	3	1to2	ENSORLG00000012647	2	1	ENSORLG00000016462	1	4	ENSG00000066084	5	1to2	ENSGACG00000008427	1	8	ENSGACG00000000671	1	11
ENSG00000144596	5	1to2	ENSDARG00000027618	2	5	ENSDARG00000087187	6	7	ENSG00000136758	9	1to2	ENSORLG00000012820	1	8	ENSORLG00000009591	1	11	ENSG00000139625	11	1to2	ENSGACG00000003194	1	1	ENSGACG00000006732	1	4
ENSG00000082684	11	1to2	ENSDARG00000075648	1	3	ENSDARG00000061471	2	5	ENSG00000137501	30	1to2	ENSORLG00000005436	1	0	ENSORLG00000005336	1	3	ENSG00000248905	12	1to2	ENSGACG00000006086	2	8	ENSGACG00000007704	2	11
ENSG00000196353	14	1to2	ENSDARG00000062754	2	2	ENSDARG00000040069	2	4	ENSG00000110660	6	1to2	ENSORLG00000001787	2	4	ENSORLG00000014902	2	7	ENSG00000103404	3	1to2	ENSGACG00000014010	1	1	ENSGACG00000008214	1	4
ENSG00000109501	6	1to2	ENSDARG00000074617	2	1	ENSDARG00000062341	1	3	ENSG00000174437	12	1to2	ENSORLG00000010772	2	5	ENSORLG00000015888	3	8	ENSG00000161647	9	1to2	ENSGACG00000006899	2	6	ENSGACG00000009540	2	9
ENSG00000163697	30	1to2	ENSDARG00000026651	1	3	ENSDARG00000061880	4	5	ENSG00000175970	3	1to2	ENSORLG00000008990	1	1	ENSORLG00000014735	2	4	ENSG00000125744	14	1to2	ENSGACG00000020350	1	0	ENSGACG00000009589	1	3
ENSG00000189184	8	1to2	ENSDARG00000089805	1	3	ENSDARG00000052494	2	5	ENSG00000066735	2	1to2	ENSORLG00000015718	1	2	ENSORLG00000016116	2	5	ENSG00000185133	13	1to2	ENSGACG00000008367	1	2	ENSGACG00000017154	1	5
ENSG00000120251	14	1to2	ENSDARG00000052765	4	6	ENSDARG00000070173	2	8	ENSG00000140548	5	1to2	ENSORLG00000008229	1	0	ENSORLG00000012610	1	3	ENSG00000101825	1	1to2	ENSGACG00000015213	1	0	ENSGACG00000006317	1	3
ENSG00000109756	13	1to2	ENSDARG00000061459	4	7	ENSDARG00000005482	1	9	ENSG00000108878	1	1to2	ENSORLG00000009640	1	1	ENSORLG00000013870	1	4	ENSG00000145864	9	1to2	ENSGACG00000020743	1	3	ENSGACG00000018167	2	6
ENSG00000083857	12	1to2	ENSDARG00000019063	1	4	ENSDARG00000017591	4	6	ENSG00000160113	2	1to2	ENSORLG00000008749	1	1	ENSORLG00000008911	1	4	ENSG00000107164	6	1to2	ENSGACG00000000957	1	6	ENSGACG00000016704	2	9
ENSG00000078295	9	1to2	ENSDARG00000014588	2	5	ENSDARG00000058392	1	7	ENSG00000160007	7	1to2	ENSORLG00000008904	2	0	ENSORLG00000006927	2	3	ENSG00000149418	4	1to2	ENSGACG00000000267	1	3	ENSGACG00000013091	2	6
ENSG00000145526	12	1to2	ENSDARG00000067692	1	2	ENSDARG00000061371	2	4	ENSG00000173581	9	1to2	ENSORLG00000005963	1	1	ENSORLG00000011560	1	4	ENSG00000011105	7	1to2	ENSGACG00000013579	2	1	ENSGACG00000020053	3	4
ENSG00000154162	9	1to2	ENSDARG00000074386	1	0	ENSDARG00000078226	2	2	ENSG00000080845	16	1to2	ENSORLG00000012896	2	4	ENSORLG00000016608	1	7	ENSG00000133121	9	1to2	ENSGACG00000020555	1	3	ENSGACG00000011549	2	6
ENSG00000170606	6	1to2	ENSDARG00000004754	2	3	ENSDARG00000018989	1	5	ENSG00000163349	10	1to2	ENSORLG00000016313	1	3	ENSORLG00000016039	1	6	ENSG00000067225	25	1to2	ENSGACG00000016600	2	11	ENSGACG00000006393	3	14
ENSG00000155511	13	1to2	ENSDARG00000032714	3	3	ENSDARG00000021352	1	5	ENSG00000143393	13	1to2	ENSORLG00000001264	1	5	ENSORLG00000020847	1	8	ENSG00000125447	23	1to2	ENSGACG00000012269	1	4	ENSGACG00000019388	2	7
ENSG00000113742	10	1to2	ENSDARG00000074474	1	4	ENSDARG00000056691	6	6	ENSG00000118257	17	1to2	ENSORLG00000020849	1	5	ENSORLG00000005395	1	8	ENSG00000115306	7	1to2	ENSGACG00000019916	2	6	ENSGACG00000011225	3	9
ENSG00000113262	5	1to2	ENSDARG00000017742	2	0	ENSDARG00000025671	3	2	ENSG00000115556	15	1to2	ENSORLG00000020685	2	1	ENSORLG00000014901	3	4	ENSG00000187098	17	1to2	ENSGACG00000011875	1	0	ENSGACG00000003425	2	3
ENSG00000007944	2	1to2	ENSDARG00000055118	1	0	ENSDARG00000008859	1	2	ENSG00000080224	9	1to2	ENSORLG00000005357	3	3	ENSORLG00000015611	1	6	ENSG00000111879	14	1to2	ENSGACG00000014429	1	5	ENSGACG00000006748	2	8
ENSG00000135316	4	1to2	ENSDARG00000040184	9	4	ENSDARG00000026723	3	6	ENSG00000154928	13	1to2	ENSORLG00000011003	2	2	ENSORLG00000015972	2	5	ENSG00000155096	10	1to2	ENSGACG00000004621	1	4	ENSGACG00000005185	2	7
ENSG00000091138	5	1to2	ENSDARG00000007371	2	0	ENSDARG00000003615	2	2	ENSG00000155886	2	1to2	ENSORLG00000020813	1	0	ENSORLG00000004872	1	3	ENSG00000161381	20	1to2	ENSGACG00000003563	1	1	ENSGACG00000009371	2	4
ENSG00000168487	18	1to2	ENSDARG00000028053	2	5	ENSDARG00000028071	1	7	ENSG00000165140	3	1to2	ENSORLG00000002997	1	9	ENSORLG00000020808	1	12	ENSG00000102230	4	1to2	ENSGACG00000020672	1	1	ENSGACG00000002599	2	4
ENSG00000120910	8	1to2	ENSDARG00000057456	2	5	ENSDARG00000014962	1	7	ENSG00000148660	14	1to2	ENSORLG00000004170	2	7	ENSORLG00000010682	1	10	ENSG00000214595	9	1to2	ENSGACG00000011586	1	11	ENSGACG00000019918	3	14
ENSG00000029534	14	1to2	ENSDARG00000059093	2	11	ENSDARG00000074777	4	13	ENSG00000139116	14	1to2	ENSORLG00000000921	1	13	ENSORLG00000008604	1	16	ENSG00000144645	18	1to2	ENSGACG00000004382	1	3	ENSGACG00000003120	3	6
ENSG00000107242	8	1to2	ENSDARG00000044295	2	4	ENSDARG00000006508	1	6	ENSG00000167778	6	1to2	ENSORLG00000015320	2	2	ENSORLG00000016645	1	5	ENSG00000113742	10	1to2	ENSGACG00000020430	2	5	ENSGACG00000018422	4	8
ENSG00000167106	7	1to2	ENSDARG00000025846	2	6	ENSDARG00000016866	3	8	ENSG00000174527	6	1to2	ENSORLG00000007579	1	5	ENSORLG00000008264	1	8	ENSG00000167701	7	1to2	ENSGACG00000002519	1	11	ENSGACG00000017272	3	14
ENSG00000152782	5	1to2	ENSDARG00000008192	5	3	ENSDARG00000010098	1	5	ENSG00000139737	17	1to2	ENSORLG00000011524	1	0	ENSORLG00000001882	2	3	ENSG00000115808	3	1to2	ENSGACG00000019707	1	8	ENSGACG00000004399	1	12
ENSG00000107816	7	1to2	ENSDARG00000074597	3	0	ENSDARG00000077207	1	2	ENSG00000186648	4	1to2	ENSORLG00000012421	1	2	ENSORLG00000002020	1	5	ENSG00000151276	19	1to2	ENSGACG00000002852	1	6	ENSGACG00000009341	1	10
ENSG00000151892	5	1to2	ENSDARG00000013975	4	0	ENSDARG00000058513	2	2	ENSG00000089558	2	1to2	ENSORLG00000003891	1	1	ENSORLG00000004471	1	4	ENSG00000104369	3	1to2	ENSGACG00000014728	1	1	ENSGACG00000002744	1	5
ENSG00000121653	3	1to2	ENSDARG00000090326	1	3	ENSDARG00000091191	2	5	ENSG00000121068	4	1to2	ENSORLG00000010011	1	0	ENSORLG00000014792	1	3	ENSG00000121690	5	1to2	ENSGACG00000003306	1	0	ENSGACG00000016001	1	4
ENSG00000175115	15	1to2	ENSDARG00000075246	1	3	ENSDARG00000044556	1	5	ENSG00000131196	18	1to2	ENSORLG00000008055	1	0	ENSORLG00000020716	1	3	ENSG00000188803	4	1to2	ENSGACG00000014449	1	3	ENSGACG00000002332	1	7
ENSG00000158555	17	1to2	ENSDARG00000077284	3	3	ENSDARG00000076962	6	5	ENSG00000099785	8	1to2	ENSORLG00000013951	1	3	ENSORLG00000015303	2	6	ENSG00000108510	6	1to2	ENSGACG00000010389	1	3	ENSGACG00000020213	1	7
ENSG00000110934	11	1to2	ENSDARG00000010255	4	3	ENSDARG00000003219	3	5	ENSG00000149658	2	1to2	ENSORLG00000014665	2	2	ENSORLG00000009739	3	5	ENSG00000095932	4	1to2	ENSGACG00000002038	1	0	ENSGACG00000003187	1	4
ENSG00000111077	20	1to2	ENSDARG00000076292	2	6	ENSDARG00000068397	2	8	ENSG00000076864	13	1to2	ENSORLG00000013991	1	15	ENSORLG00000007499	2	19	ENSG00000131398	3	1to2	ENSGACG00000008073	2	0	ENSGACG00000005755	2	4
ENSG00000065357	49	1to2	ENSDARG00000002898	1	8	ENSDARG00000060626	2	10	ENSG00000143149	5	1to2	ENSORLG00000010514	1	8	ENSORLG00000014167	1	12	ENSG00000075043	8	1to2	ENSGACG00000003203	1	5	ENSGACG00000004646	1	9
ENSG00000174527	6	1to2	ENSDARG00000078603	2	5	ENSDARG00000061968	2	7	ENSG00000132326	4	1to2	ENSORLG00000015456	1	2	ENSORLG00000016612	1	6	ENSG00000149658	2	1to2	ENSGACG00000002613	2	0	ENSGACG00000012014	1	4
ENSG00000139508	3	1to2	ENSDARG00000077313	1	3	ENSDARG00000079933	2	5	ENSG00000150995	19	1to2	ENSORLG00000014557	2	13	ENSORLG00000012718	1	17	ENSG00000100053	2	1to2	ENSGACG00000012740	2	5	ENSGACG00000008650	1	9
ENSG00000126231	3	1to2	ENSDARG00000076900	1	0	ENSDARG00000037783	3	2	ENSG00000196277	15	1to2	ENSORLG00000010879	1	1	ENSORLG00000009866	1	5	ENSG00000076864	13	1to2	ENSGACG00000004819	3	5	ENSGACG00000012353	1	9
ENSG00000072415	7	1to2	ENSDARG00000006272	3	3	ENSDARG00000004721	1	5	ENSG00000182606	10	1to2	ENSORLG00000005614	1	8	ENSORLG00000005943	3	12	ENSG00000126858	17	1to2	ENSGACG00000012363	4	4	ENSGACG00000019410	2	8
ENSG00000021645	15	1to2	ENSDARG00000043746	9	5	ENSDARG00000062693	5	7	ENSG00000164050	19	1to2	ENSORLG00000001300	1	2	ENSORLG00000010071	1	6	ENSG00000142599	18	1to2	ENSGACG00000001510	1	4	ENSGACG00000007386	1	8
ENSG00000185070	7	1to2	ENSDARG00000097299	1	0	ENSDARG00000079355	2	2	ENSG00000170390	5	1to2	ENSORLG00000003086	1	2	ENSORLG00000007601	1	6	ENSG00000116981	1	1to2	ENSGACG00000009267	1	4	ENSGACG00000006693	1	8
ENSG00000075413	26	1to2	ENSDARG00000019345	8	4	ENSDARG00000026630	4	6	ENSG00000188037	4	1to2	ENSORLG00000006134	1	7	ENSORLG00000012097	1	11	ENSG00000143373	7	1to2	ENSGACG00000012175	1	2	ENSGACG00000004387	1	6
ENSG00000099814	4	1to2	ENSDARG00000074636	2	3	ENSDARG00000078327	2	5	ENSG00000181090	18	1to2	ENSORLG00000017423	1	8	ENSORLG00000013792	1	12	ENSG00000112280	10	1to2	ENSGACG00000005921	1	1	ENSGACG00000019798	1	5
ENSG00000185033	20	1to2	ENSDARG00000076104	1	2	ENSDARG00000074414	3	4	ENSG00000082805	25	1to2	ENSORLG00000013771	2	4	ENSORLG00000010489	1	8	ENSG00000106018	4	1to2	ENSGACG00000017549	1	1	ENSGACG00000001845	1	5
ENSG00000237515	4	1to2	ENSDARG00000052642	1	0	ENSDARG00000045145	2	2	ENSG00000073910	8	1to2	ENSORLG00000003557	2	20	ENSORLG00000003920	2	24	ENSG00000148516	25	1to2	ENSGACG00000001002	1	2	ENSGACG00000017648	1	6
ENSG00000132376	20	1to2	ENSDARG00000076338	2	2	ENSDARG00000078618	2	4	ENSG00000185974	3	1to2	ENSORLG00000004724	1	0	ENSORLG00000012586	1	4	ENSG00000139116	14	1to2	ENSGACG00000009626	1	17	ENSGACG00000019033	1	21
ENSG00000276231	4	1to2	ENSDARG00000091140	2	2	ENSDARG00000088026	1	4	ENSG00000182732	19	1to2	ENSORLG00000016784	2	2	ENSORLG00000010997	2	6	ENSG00000167778	6	1to2	ENSGACG00000000604	1	1	ENSGACG00000010687	1	5
ENSG00000141756	9	1to2	ENSDARG00000045129	2	2	ENSDARG00000062796	2	4	ENSG00000137809	7	1to2	ENSORLG00000001800	1	0	ENSORLG00000018881	1	4	ENSG00000174527	6	1to2	ENSGACG00000009207	1	1	ENSGACG00000016954	1	5
ENSG00000108852	20	1to2	ENSDARG00000053453	3	2	ENSDARG00000010957	3	4	ENSG00000132376	20	1to2	ENSORLG00000005065	2	4	ENSORLG00000009637	2	8	ENSG00000197776	6	1to2	ENSGACG00000003547	1	7	ENSGACG00000010590	1	11
ENSG00000170836	3	1to2	ENSDARG00000009273	1	1	ENSDARG00000021380	1	3	ENSG00000141696	8	1to2	ENSORLG00000013692	3	2	ENSORLG00000003556	2	6	ENSG00000005339	12	1to2	ENSGACG00000011341	1	6	ENSGACG00000018747	1	10
ENSG00000108510	6	1to2	ENSDARG00000003910	2	1	ENSDARG00000053884	2	3	ENSG00000266074	7	1to2	ENSORLG00000007659	1	8	ENSORLG00000003674	1	12	ENSG00000090863	13	1to2	ENSGACG00000008520	1	8	ENSGACG00000017337	1	12
ENSG00000170921	11	1to2	ENSDARG00000079004	1	4	ENSDARG00000079097	4	6	ENSG00000090932	5	1to2	ENSORLG00000000415	1	3	ENSORLG00000000378	1	7	ENSG00000133026	11	1to2	ENSGACG00000007073	1	3	ENSGACG00000019284	1	7
ENSG00000108370	8	1to2	ENSDARG00000045156	4	0	ENSDARG00000037925	5	2	ENSG00000149488	2	1to2	ENSORLG00000012327	2	0	ENSORLG00000013590	2	4	ENSG00000196218	11	1to2	ENSGACG00000020663	1	12	ENSGACG00000012940	1	16
ENSG00000170190	10	1to2	ENSDARG00000013552	2	1	ENSDARG00000030472	2	3	ENSG00000130703	11	1to2	ENSORLG00000002648	3	4	ENSORLG00000014829	2	8	ENSG00000144596	5	1to2	ENSGACG00000002707	1	6	ENSGACG00000003495	2	10
ENSG00000181409	10	1to2	ENSDARG00000077477	1	3	ENSDARG00000078222	2	5	ENSG00000137962	5	1to2	ENSORLG00000019692	1	7	ENSORLG00000005476	1	11	ENSG00000079335	5	1to2	ENSGACG00000013505	1	6	ENSGACG00000014554	2	10
ENSG00000130304	9	1to2	ENSDARG00000006240	1	5	ENSDARG00000038352	3	7	ENSG00000162745	5	1to2	ENSORLG00000016665	1	0	ENSORLG00000013860	3	4	ENSG00000063660	9	1to2	ENSGACG00000006519	1	0	ENSGACG00000013944	2	4
ENSG00000213889	8	1to2	ENSDARG00000010231	1	0	ENSDARG00000057032	1	2	ENSG00000197959	7	1to2	ENSORLG00000009977	1	8	ENSORLG00000001885	1	12	ENSG00000135316	4	1to2	ENSGACG00000009124	1	10	ENSGACG00000011665	2	14
ENSG00000173581	9	1to2	ENSDARG00000058578	3	2	ENSDARG00000004211	1	4	ENSG00000130561	16	1to2	ENSORLG00000006701	3	1	ENSORLG00000020188	2	5	ENSG00000055118	6	1to2	ENSGACG00000001069	1	7	ENSGACG00000014637	2	11
ENSG00000124216	1	1to2	ENSDARG00000046019	2	0	ENSDARG00000056995	3	2	ENSG00000151276	19	1to2	ENSORLG00000008073	1	14	ENSORLG00000010588	1	18	ENSG00000198218	13	1to2	ENSGACG00000002881	1	6	ENSGACG00000001649	3	10
ENSG00000101126	6	1to2	ENSDARG00000062002	1	0	ENSDARG00000074293	2	2	ENSG00000187098	17	1to2	ENSORLG00000003123	1	0	ENSORLG00000013461	3	4	ENSG00000038382	24	1to2	ENSGACG00000006462	1	17	ENSGACG00000008174	3	21
ENSG00000180530	4	1to2	ENSDARG00000068965	2	0	ENSDARG00000068894	3	2	ENSG00000173193	6	1to2	ENSORLG00000008781	1	5	ENSORLG00000017404	2	9	ENSG00000074964	9	1to2	ENSGACG00000012662	1	4	ENSGACG00000004412	1	9
ENSG00000171189	10	1to2	ENSDARG00000040627	2	2	ENSDARG00000069139	6	4	ENSG00000168743	16	1to2	ENSORLG00000006656	3	2	ENSORLG00000002136	1	6	ENSG00000160094	5	1to2	ENSGACG00000006798	1	1	ENSGACG00000007453	1	6
ENSG00000167037	6	1to2	ENSDARG00000028857	1	3	ENSDARG00000075376	2	5	ENSG00000109654	11	1to2	ENSORLG00000002573	1	0	ENSORLG00000008416	1	4	ENSG00000174738	5	1to2	ENSGACG00000012958	2	2	ENSGACG00000007986	2	7
ENSG00000182944	21	1to2	ENSDARG00000020258	4	18	ENSDARG00000020465	6	20	ENSG00000064651	7	1to2	ENSORLG00000019274	2	7	ENSORLG00000017067	1	11	ENSG00000004468	5	1to2	ENSGACG00000004942	1	4	ENSGACG00000004949	1	9
ENSG00000171365	5	1to2	ENSDARG00000019693	3	0	ENSDARG00000022466	2	2	ENSG00000186472	9	1to2	ENSORLG00000015076	1	9	ENSORLG00000009540	1	13	ENSG00000105926	8	1to2	ENSGACG00000006849	1	1	ENSGACG00000008428	1	6
ENSG00000068366	12	1to2	ENSDARG00000004078	1	4	ENSDARG00000010752	1	6	ENSG00000148411	3	1to2	ENSORLG00000006611	1	5	ENSORLG00000016649	1	9	ENSG00000151651	11	1to2	ENSGACG00000006750	1	1	ENSGACG00000004175	1	6
ENSG00000128512	17	1to2	ENSDARG00000076213	2	4	ENSDARG00000024874	3	7	ENSG00000150093	19	1to2	ENSORLG00000001977	2	6	ENSORLG00000004663	1	10	ENSG00000165409	9	1to2	ENSGACG00000018635	3	0	ENSGACG00000005233	3	5
ENSG00000130204	7	1to2	ENSDARG00000036721	2	4	ENSDARG00000092112	4	7	ENSG00000182771	4	1to2	ENSORLG00000005049	1	4	ENSORLG00000020045	1	8	ENSG00000131473	10	1to2	ENSGACG00000008812	1	2	ENSGACG00000006221	1	7
ENSG00000121774	4	1to2	ENSDARG00000070475	3	7	ENSDARG00000052856	2	10	ENSG00000099204	14	1to2	ENSORLG00000013106	2	15	ENSORLG00000007293	1	19	ENSG00000161714	12	1to2	ENSGACG00000009415	1	7	ENSGACG00000015291	1	12
ENSG00000127124	7	1to2	ENSDARG00000037154	3	1	ENSDARG00000075928	2	4	ENSG00000130779	19	1to2	ENSORLG00000005971	1	10	ENSORLG00000001483	1	14	ENSG00000081913	7	1to2	ENSGACG00000004794	1	1	ENSGACG00000013009	1	6
ENSG00000137968	3	1to2	ENSDARG00000017398	2	2	ENSDARG00000057419	2	5	ENSG00000187676	2	1to2	ENSORLG00000003432	1	4	ENSORLG00000003936	1	8	ENSG00000099308	5	1to2	ENSGACG00000015523	1	7	ENSGACG00000008622	1	12
ENSG00000079335	5	1to2	ENSDARG00000013858	1	6	ENSDARG00000057016	2	9	ENSG00000165409	9	1to2	ENSORLG00000010696	1	0	ENSORLG00000014222	1	4	ENSG00000107147	11	1to2	ENSGACG00000016074	2	4	ENSGACG00000013992	1	9
ENSG00000134207	9	1to2	ENSDARG00000076730	2	0	ENSDARG00000031463	1	3	ENSG00000033800	8	1to2	ENSORLG00000006728	1	1	ENSORLG00000002077	1	5	ENSG00000174842	6	1to2	ENSGACG00000015682	2	6	ENSGACG00000004264	1	11
ENSG00000134259	1	1to2	ENSDARG00000058961	5	0	ENSDARG00000014050	6	3	ENSG00000109089	1	1to2	ENSORLG00000012304	1	0	ENSORLG00000020759	2	4	ENSG00000148660	14	1to2	ENSGACG00000002892	2	15	ENSGACG00000010879	1	20
ENSG00000163346	6	1to2	ENSDARG00000011824	6	3	ENSDARG00000071015	4	6	ENSG00000130304	9	1to2	ENSORLG00000006698	1	6	ENSORLG00000015010	1	10	ENSG00000110660	6	1to2	ENSGACG00000013315	2	0	ENSGACG00000020784	1	5
ENSG00000169231	11	1to2	ENSDARG00000077641	1	1	ENSDARG00000012060	2	4	ENSG00000196218	11	1to2	ENSORLG00000006365	1	27	ENSORLG00000001057	1	31	ENSG00000169083	9	1to2	ENSGACG00000020332	3	5	ENSGACG00000018525	1	10
ENSG00000163050	9	1to2	ENSDARG00000020123	3	7	ENSDARG00000032426	2	10	ENSG00000100239	9	1to2	ENSORLG00000009217	1	15	ENSORLG00000012108	1	19	ENSG00000163462	11	1to2	ENSGACG00000011991	1	3	ENSGACG00000004540	1	8
ENSG00000084710	5	1to2	ENSDARG00000069318	3	3	ENSDARG00000033516	3	6	ENSG00000187554	5	1to2	ENSORLG00000017639	1	0	ENSORLG00000016221	2	5	ENSG00000198216	10	1to2	ENSGACG00000017893	1	7	ENSGACG00000010867	1	12
ENSG00000115977	11	1to2	ENSDARG00000011855	2	3	ENSDARG00000077686	2	6	ENSG00000115306	7	1to2	ENSORLG00000002006	1	10	ENSORLG00000020893	1	15	ENSG00000163513	2	1to2	ENSGACG00000003140	2	1	ENSGACG00000003781	2	6
ENSG00000144040	22	1to2	ENSDARG00000026137	1	4	ENSDARG00000093515	1	7	ENSG00000079308	21	1to2	ENSORLG00000002301	2	15	ENSORLG00000014781	2	20	ENSG00000157388	7	1to2	ENSGACG00000001597	1	20	ENSGACG00000005980	1	25
ENSG00000163092	6	1to2	ENSDARG00000091090	4	5	ENSDARG00000071113	3	8	ENSG00000163508	3	1to2	ENSORLG00000005393	1	0	ENSORLG00000002320	1	5	ENSG00000164440	2	1to2	ENSGACG00000011747	1	2	ENSGACG00000013567	1	7
ENSG00000175084	4	1to2	ENSDARG00000005221	3	2	ENSDARG00000058656	3	5	ENSG00000187672	14	1to2	ENSORLG00000008842	1	6	ENSORLG00000002341	1	11	ENSG00000136928	2	1to2	ENSGACG00000005895	1	3	ENSGACG00000003006	1	8
ENSG00000123983	11	1to2	ENSDARG00000032079	2	1	ENSDARG00000014674	2	4	ENSG00000163618	20	1to2	ENSORLG00000020175	1	5	ENSORLG00000010190	1	10	ENSG00000106976	10	1to2	ENSGACG00000016647	1	0	ENSGACG00000010735	1	5
ENSG00000163508	3	1to2	ENSDARG00000019428	1	0	ENSDARG00000006640	2	3	ENSG00000168785	10	1to2	ENSORLG00000011921	1	4	ENSORLG00000019402	1	9	ENSG00000227345	7	1to2	ENSGACG00000008164	1	0	ENSGACG00000002486	1	5
ENSG00000144645	18	1to2	ENSDARG00000040027	2	5	ENSDARG00000075152	1	8	ENSG00000112983	26	1to2	ENSORLG00000006233	1	4	ENSORLG00000009809	1	9	ENSG00000058335	8	1to2	ENSGACG00000010861	1	1	ENSGACG00000016457	1	6
ENSG00000172939	6	1to2	ENSDARG00000034189	2	3	ENSDARG00000027500	1	6	ENSG00000106624	9	1to2	ENSORLG00000012761	2	1	ENSORLG00000001403	1	6	ENSG00000132535	10	1to2	ENSGACG00000020694	2	4	ENSGACG00000001161	2	9
ENSG00000173193	6	1to2	ENSDARG00000074139	1	9	ENSDARG00000040445	2	12	ENSG00000107186	19	1to2	ENSORLG00000004753	1	6	ENSORLG00000004290	1	11	ENSG00000076826	5	1to2	ENSGACG00000009967	1	7	ENSGACG00000019875	1	12
ENSG00000129048	2	1to2	ENSDARG00000040133	1	0	ENSDARG00000078729	1	3	ENSG00000136830	7	1to2	ENSORLG00000017671	1	1	ENSORLG00000014002	1	6	ENSG00000184792	19	1to2	ENSGACG00000017144	1	9	ENSGACG00000008560	1	14
ENSG00000158258	3	1to2	ENSDARG00000060638	3	0	ENSDARG00000060637	1	3	ENSG00000136854	7	1to2	ENSORLG00000017716	1	2	ENSORLG00000013952	1	7	ENSG00000116478	10	1to2	ENSGACG00000007221	1	6	ENSGACG00000009108	2	11
ENSG00000205678	6	1to2	ENSDARG00000039979	2	0	ENSDARG00000089485	1	3	ENSG00000151651	11	1to2	ENSORLG00000009290	2	2	ENSORLG00000012691	1	7	ENSG00000182606	10	1to2	ENSGACG00000008319	1	4	ENSGACG00000006003	2	9
ENSG00000038382	24	1to2	ENSDARG00000000370	2	11	ENSDARG00000019426	3	14	ENSG00000165323	6	1to2	ENSORLG00000004589	1	8	ENSORLG00000010217	1	13	ENSG00000078549	7	1to2	ENSGACG00000005402	1	1	ENSGACG00000017184	2	6
ENSG00000214944	14	1to2	ENSDARG00000091607	2	5	ENSDARG00000060415	2	8	ENSG00000172915	7	1to2	ENSORLG00000003788	1	10	ENSORLG00000003854	1	15	ENSG00000104341	4	1to2	ENSGACG00000003494	1	2	ENSGACG00000003599	2	7
ENSG00000175471	18	1to2	ENSDARG00000060871	2	4	ENSDARG00000076404	1	7	ENSG00000171914	11	1to2	ENSORLG00000012272	2	8	ENSORLG00000007786	1	13	ENSG00000083307	6	1to2	ENSGACG00000003695	1	2	ENSGACG00000003655	2	7
ENSG00000023892	3	1to2	ENSDARG00000012247	1	1	ENSDARG00000044524	3	4	ENSG00000186260	13	1to2	ENSORLG00000002977	1	0	ENSORLG00000005094	1	5	ENSG00000179526	10	1to2	ENSGACG00000017834	1	4	ENSGACG00000002544	2	9
ENSG00000112280	10	1to2	ENSDARG00000073699	1	1	ENSDARG00000031483	2	4	ENSG00000108510	6	1to2	ENSORLG00000005489	1	4	ENSORLG00000012337	1	9	ENSG00000147872	8	1to2	ENSGACG00000017870	1	0	ENSGACG00000019638	2	5
ENSG00000153303	9	1to2	ENSDARG00000096757	1	1	ENSDARG00000078741	1	4	ENSG00000100345	11	1to2	ENSORLG00000013536	1	9	ENSORLG00000000775	3	14	ENSG00000189319	3	1to2	ENSGACG00000009695	1	2	ENSGACG00000002593	2	7
ENSG00000106537	2	1to2	ENSDARG00000070479	2	0	ENSDARG00000068883	1	3	ENSG00000183853	4	1to2	ENSORLG00000002699	2	0	ENSORLG00000011345	1	5	ENSG00000105656	6	1to2	ENSGACG00000009995	1	3	ENSGACG00000012588	2	8
ENSG00000105926	8	1to2	ENSDARG00000029761	4	6	ENSDARG00000056892	6	9	ENSG00000152409	2	1to2	ENSORLG00000002448	2	1	ENSORLG00000009070	1	6	ENSG00000088836	7	1to2	ENSGACG00000004484	1	5	ENSGACG00000017515	2	10
ENSG00000159784	9	1to2	ENSDARG00000070575	1	3	ENSDARG00000070952	2	6	ENSG00000113734	5	1to2	ENSORLG00000007358	1	4	ENSORLG00000002369	1	9	ENSG00000148110	2	1to2	ENSGACG00000001078	1	11	ENSGACG00000018277	2	16
ENSG00000130226	16	1to2	ENSDARG00000076826	1	3	ENSDARG00000024744	1	6	ENSG00000079841	20	1to2	ENSORLG00000001748	1	12	ENSORLG00000002571	1	17	ENSG00000175970	3	1to2	ENSGACG00000012704	1	1	ENSGACG00000008668	2	6
ENSG00000147408	16	1to2	ENSDARG00000089233	1	1	ENSDARG00000040535	1	4	ENSG00000135316	4	1to2	ENSORLG00000014840	2	10	ENSORLG00000009190	1	15	ENSG00000133083	8	1to2	ENSGACG00000011579	1	3	ENSGACG00000020560	2	8
ENSG00000185189	10	1to2	ENSDARG00000009626	1	4	ENSDARG00000032951	5	7	ENSG00000106049	4	1to2	ENSORLG00000007586	2	0	ENSORLG00000005067	1	5	ENSG00000092529	20	1to2	ENSGACG00000009830	2	6	ENSGACG00000005212	3	11
ENSG00000179526	10	1to2	ENSDARG00000076995	2	4	ENSDARG00000059871	1	7	ENSG00000172209	3	1to2	ENSORLG00000004399	1	1	ENSORLG00000012989	1	6	ENSG00000132518	2	1to2	ENSGACG00000020398	1	8	ENSGACG00000001181	2	13
ENSG00000155886	2	1to2	ENSDARG00000042988	4	1	ENSDARG00000063158	1	4	ENSG00000106018	4	1to2	ENSORLG00000005878	1	2	ENSORLG00000019029	1	7	ENSG00000167037	6	1to2	ENSGACG00000016916	1	10	ENSGACG00000008977	2	15
ENSG00000196739	8	1to2	ENSDARG00000034373	1	9	ENSDARG00000028236	2	12	ENSG00000197892	6	1to2	ENSORLG00000014507	2	9	ENSORLG00000016265	1	14	ENSG00000163349	10	1to2	ENSGACG00000011240	1	4	ENSGACG00000007904	1	10
ENSG00000095321	9	1to2	ENSDARG00000040248	2	2	ENSDARG00000016545	3	5	ENSG00000181790	5	1to2	ENSORLG00000002495	1	2	ENSORLG00000003761	1	7	ENSG00000182389	10	1to2	ENSGACG00000001218	2	5	ENSGACG00000014790	2	11
ENSG00000107147	11	1to2	ENSDARG00000079484	2	8	ENSDARG00000079098	1	11	ENSG00000107164	6	1to2	ENSORLG00000007103	1	5	ENSORLG00000017565	2	10	ENSG00000170801	2	1to2	ENSGACG00000018376	1	0	ENSGACG00000000768	1	6
ENSG00000148408	7	1to2	ENSDARG00000079295	2	7	ENSDARG00000021735	2	10	ENSG00000130559	10	1to2	ENSORLG00000000683	1	4	ENSORLG00000005234	3	9	ENSG00000196586	7	1to2	ENSGACG00000009073	1	4	ENSGACG00000011732	1	10
ENSG00000099250	14	1to2	ENSDARG00000071865	5	1	ENSDARG00000027290	3	4	ENSG00000174233	9	1to2	ENSORLG00000006969	1	4	ENSORLG00000012382	1	9	ENSG00000153303	9	1to2	ENSGACG00000006129	1	5	ENSGACG00000005885	1	11
ENSG00000108091	3	1to2	ENSDARG00000043334	1	3	ENSDARG00000017595	2	6	ENSG00000123411	13	1to2	ENSORLG00000007632	1	6	ENSORLG00000001555	2	11	ENSG00000137869	21	1to2	ENSGACG00000016742	1	0	ENSGACG00000005982	1	6
ENSG00000180817	5	1to2	ENSDARG00000034201	2	0	ENSDARG00000030441	2	3	ENSG00000197776	6	1to2	ENSORLG00000011650	1	4	ENSORLG00000012879	1	9	ENSG00000186260	13	1to2	ENSGACG00000004442	1	3	ENSGACG00000013988	1	9
ENSG00000182771	4	1to2	ENSDARG00000074583	3	0	ENSDARG00000044161	2	3	ENSG00000185518	6	1to2	ENSORLG00000014648	1	0	ENSORLG00000014644	3	5	ENSG00000196535	23	1to2	ENSGACG00000013682	1	15	ENSGACG00000020305	1	21
ENSG00000148700	21	1to2	ENSDARG00000056250	2	4	ENSDARG00000040874	7	7	ENSG00000125447	23	1to2	ENSORLG00000003265	1	8	ENSORLG00000009729	1	13	ENSG00000134775	9	1to2	ENSGACG00000007547	1	5	ENSGACG00000007994	1	11
ENSG00000151651	11	1to2	ENSDARG00000001452	2	5	ENSDARG00000057644	2	8	ENSG00000175866	30	1to2	ENSORLG00000020733	1	9	ENSORLG00000007457	1	14	ENSG00000105613	9	1to2	ENSGACG00000006669	1	6	ENSGACG00000016026	1	12
ENSG00000170743	3	1to2	ENSDARG00000029239	1	2	ENSDARG00000003994	1	5	ENSG00000196338	6	1to2	ENSORLG00000006464	4	1	ENSORLG00000008580	1	6	ENSG00000157510	6	1to2	ENSGACG00000018467	2	3	ENSGACG00000020451	1	9
ENSG00000129159	4	1to2	ENSDARG00000032959	1	1	ENSDARG00000051852	1	4	ENSG00000101977	10	1to2	ENSORLG00000002026	1	5	ENSORLG00000001623	2	10	ENSG00000185101	8	1to2	ENSGACG00000005868	2	5	ENSGACG00000014114	1	11
ENSG00000149150	10	1to2	ENSDARG00000037748	1	8	ENSDARG00000037393	4	11	ENSG00000121774	4	1to2	ENSORLG00000020884	1	1	ENSORLG00000017156	1	7	ENSG00000139372	10	1to2	ENSGACG00000006810	2	5	ENSGACG00000006809	1	11
ENSG00000150750	1	1to2	ENSDARG00000013051	1	0	ENSDARG00000058254	1	3	ENSG00000116478	10	1to2	ENSORLG00000017491	1	9	ENSORLG00000014155	1	15	ENSG00000021645	15	1to2	ENSGACG00000020140	3	10	ENSGACG00000005280	2	16
ENSG00000174233	9	1to2	ENSDARG00000061445	2	5	ENSDARG00000027797	3	8	ENSG00000143318	3	1to2	ENSORLG00000008656	1	3	ENSORLG00000012045	1	9	ENSG00000065357	49	1to2	ENSGACG00000010810	2	4	ENSGACG00000000456	1	10
ENSG00000139372	10	1to2	ENSDARG00000013004	1	2	ENSDARG00000086450	3	5	ENSG00000198399	13	1to2	ENSORLG00000011188	1	9	ENSORLG00000016740	1	15	ENSG00000132005	7	1to2	ENSGACG00000018987	2	15	ENSGACG00000012429	1	21
ENSG00000139718	4	1to2	ENSDARG00000077244	1	3	ENSDARG00000060847	1	6	ENSG00000156194	7	1to2	ENSORLG00000000353	1	2	ENSORLG00000006451	1	8	ENSG00000155980	3	1to2	ENSGACG00000006532	3	2	ENSGACG00000006279	1	8
ENSG00000130787	10	1to2	ENSDARG00000060627	1	2	ENSDARG00000059484	3	5	ENSG00000096696	3	1to2	ENSORLG00000012791	1	1	ENSORLG00000017125	1	7	ENSG00000128683	16	1to2	ENSGACG00000012944	1	9	ENSGACG00000005053	1	15
ENSG00000133083	8	1to2	ENSDARG00000074976	2	3	ENSDARG00000018856	6	6	ENSG00000136960	9	1to2	ENSORLG00000003852	2	7	ENSORLG00000000802	2	13	ENSG00000198515	9	1to2	ENSGACG00000000314	1	3	ENSGACG00000017900	1	9
ENSG00000156030	11	1to2	ENSDARG00000053864	2	6	ENSDARG00000011445	2	9	ENSG00000180817	5	1to2	ENSORLG00000009113	1	1	ENSORLG00000006765	2	7	ENSG00000168685	10	1to2	ENSGACG00000013478	1	3	ENSGACG00000007200	1	9
ENSG00000100433	4	1to2	ENSDARG00000062849	1	1	ENSDARG00000045956	1	4	ENSG00000167588	7	1to2	ENSORLG00000006847	1	3	ENSORLG00000012433	1	9	ENSG00000146648	11	1to2	ENSGACG00000017289	1	4	ENSGACG00000018079	1	10
ENSG00000140057	5	1to2	ENSDARG00000019001	5	6	ENSDARG00000017023	1	9	ENSG00000130787	10	1to2	ENSORLG00000001544	1	0	ENSORLG00000006121	1	6	ENSG00000107242	8	1to2	ENSGACG00000010008	1	2	ENSGACG00000017952	1	8
ENSG00000092529	20	1to2	ENSDARG00000041864	4	5	ENSDARG00000043035	2	8	ENSG00000004660	4	1to2	ENSORLG00000004332	1	2	ENSORLG00000011726	1	8	ENSG00000047056	6	1to2	ENSGACG00000001809	1	4	ENSGACG00000017480	1	10
ENSG00000177508	3	1to2	ENSDARG00000031138	1	0	ENSDARG00000052947	2	3	ENSG00000141540	9	1to2	ENSORLG00000007416	1	1	ENSORLG00000011014	1	7	ENSG00000088387	16	1to2	ENSGACG00000004237	1	15	ENSGACG00000013821	1	21
ENSG00000197879	21	1to2	ENSDARG00000020924	1	4	ENSDARG00000061579	3	7	ENSG00000101577	4	1to2	ENSORLG00000011317	1	10	ENSORLG00000017866	1	16	ENSG00000131149	12	1to2	ENSGACG00000015970	1	0	ENSGACG00000012114	1	6
ENSG00000004660	4	1to2	ENSDARG00000015134	2	0	ENSDARG00000035452	2	3	ENSG00000124313	5	1to2	ENSORLG00000018604	1	1	ENSORLG00000014384	1	7	ENSG00000167861	14	1to2	ENSGACG00000010987	1	17	ENSGACG00000014480	1	23
ENSG00000089558	2	1to2	ENSDARG00000062565	2	1	ENSDARG00000061990	1	4	ENSG00000147065	6	1to2	ENSORLG00000008254	1	0	ENSORLG00000009545	1	6	ENSG00000142173	8	1to2	ENSGACG00000012518	1	8	ENSGACG00000006089	1	14
ENSG00000161647	9	1to2	ENSDARG00000062667	2	4	ENSDARG00000015184	2	7	ENSG00000144596	5	1to2	ENSORLG00000009623	1	5	ENSORLG00000010075	1	11	ENSG00000165895	8	1to2	ENSGACG00000020630	1	1	ENSGACG00000012165	2	7
ENSG00000131094	1	1to2	ENSDARG00000028521	1	0	ENSDARG00000031013	1	3	ENSG00000113580	16	1to2	ENSORLG00000006022	1	1	ENSORLG00000001565	1	7	ENSG00000105520	8	1to2	ENSGACG00000006409	1	0	ENSGACG00000019448	2	6
ENSG00000007314	4	1to2	ENSDARG00000034588	2	5	ENSDARG00000008797	1	8	ENSG00000137073	13	1to2	ENSORLG00000005856	1	15	ENSORLG00000008796	1	21	ENSG00000188828	4	1to2	ENSGACG00000017470	1	2	ENSGACG00000020326	2	8
ENSG00000070540	11	1to2	ENSDARG00000037357	1	2	ENSDARG00000040657	2	5	ENSG00000122861	5	1to2	ENSORLG00000009387	1	0	ENSORLG00000014015	2	6	ENSG00000198691	7	1to2	ENSGACG00000016707	1	14	ENSGACG00000002000	2	20
ENSG00000175354	15	1to2	ENSDARG00000016481	4	2	ENSDARG00000035986	2	5	ENSG00000165895	8	1to2	ENSORLG00000002644	2	8	ENSORLG00000005667	1	14	ENSG00000088538	1	1to2	ENSGACG00000002671	1	9	ENSGACG00000000014	2	15
ENSG00000129951	4	1to2	ENSDARG00000010144	1	2	ENSDARG00000028552	2	5	ENSG00000156030	11	1to2	ENSORLG00000011175	1	5	ENSORLG00000012495	1	11	ENSG00000131196	18	1to2	ENSGACG00000002545	1	1	ENSGACG00000005481	2	7
ENSG00000099203	7	1to2	ENSDARG00000031325	1	1	ENSDARG00000017255	2	4	ENSG00000136425	9	1to2	ENSORLG00000007441	1	0	ENSORLG00000018989	3	6	ENSG00000204262	3	1to2	ENSGACG00000014923	1	1	ENSGACG00000002409	3	7
ENSG00000123136	21	1to2	ENSDARG00000006225	3	9	ENSDARG00000015111	1	12	ENSG00000241973	19	1to2	ENSORLG00000002217	1	9	ENSORLG00000000630	1	15	ENSG00000114019	13	1to2	ENSGACG00000003755	1	2	ENSGACG00000013732	1	9
ENSG00000160113	2	1to2	ENSDARG00000003165	2	4	ENSDARG00000003607	3	7	ENSG00000184792	19	1to2	ENSORLG00000009198	1	8	ENSORLG00000006598	1	14	ENSG00000158669	11	1to2	ENSGACG00000017057	1	8	ENSGACG00000011111	1	15
ENSG00000105650	17	1to2	ENSDARG00000002411	2	1	ENSDARG00000013221	4	4	ENSG00000132780	24	1to2	ENSORLG00000010548	2	7	ENSORLG00000011095	1	14	ENSG00000130204	7	1to2	ENSGACG00000002417	2	3	ENSGACG00000003414	2	10
ENSG00000156304	6	1to2	ENSDARG00000018854	4	8	ENSDARG00000077093	3	11	ENSG00000198218	13	1to2	ENSORLG00000010668	1	8	ENSORLG00000002740	1	15	ENSG00000132383	7	1to2	ENSGACG00000010856	2	3	ENSGACG00000020524	1	10
ENSG00000157540	9	1to2	ENSDARG00000023814	4	5	ENSDARG00000063570	5	8	ENSG00000165029	4	1to2	ENSORLG00000020504	2	18	ENSORLG00000014109	1	25	ENSG00000132780	24	1to2	ENSGACG00000016167	2	3	ENSGACG00000006499	1	10
ENSG00000102230	4	1to2	ENSDARG00000044456	1	2	ENSDARG00000058162	1	5	ENSG00000111077	20	1to2	ENSORLG00000001505	1	5	ENSORLG00000016468	2	12	ENSG00000079308	21	1to2	ENSGACG00000002511	1	14	ENSGACG00000014268	1	21
ENSG00000102003	8	1to2	ENSDARG00000042974	1	3	ENSDARG00000002230	3	6	ENSG00000099814	4	1to2	ENSORLG00000018091	1	6	ENSORLG00000017042	1	13	ENSG00000130294	13	1to2	ENSGACG00000013708	1	6	ENSGACG00000003623	1	13
ENSG00000165349	2	1to2	ENSDARG00000020645	2	1	ENSDARG00000061566	1	4	ENSG00000181409	10	1to2	ENSORLG00000007487	1	8	ENSORLG00000020737	1	15	ENSG00000112936	7	1to2	ENSGACG00000017918	1	4	ENSGACG00000006905	1	11
ENSG00000165694	3	1to2	ENSDARG00000070495	2	2	ENSDARG00000068958	2	5	ENSG00000071564	20	1to2	ENSORLG00000015259	1	7	ENSORLG00000004923	1	14	ENSG00000165029	4	1to2	ENSGACG00000018583	1	6	ENSGACG00000016304	1	13
ENSG00000063601	14	1to2	ENSDARG00000056690	2	1	ENSDARG00000022378	4	4	ENSG00000156299	6	1to2	ENSORLG00000003407	1	2	ENSORLG00000004421	1	9	ENSG00000070748	9	1to2	ENSGACG00000008241	1	3	ENSGACG00000002482	1	10
ENSG00000173473	8	1to2	ENSDARG00000017397	1	8	ENSDARG00000036251	2	12	ENSG00000100201	10	1to2	ENSORLG00000014497	1	10	ENSORLG00000013685	1	17	ENSG00000123411	13	1to2	ENSGACG00000009112	1	2	ENSGACG00000000739	1	9
ENSG00000164440	2	1to2	ENSDARG00000020594	3	2	ENSDARG00000076241	3	6	ENSG00000204262	3	1to2	ENSORLG00000000079	1	0	ENSORLG00000014658	1	7	ENSG00000157227	6	1to2	ENSGACG00000019199	1	1	ENSGACG00000014069	1	8
ENSG00000076864	13	1to2	ENSDARG00000053272	2	4	ENSDARG00000056554	4	8	ENSG00000187091	9	1to2	ENSORLG00000009694	3	2	ENSORLG00000011876	1	9	ENSG00000100284	19	1to2	ENSGACG00000019074	4	15	ENSGACG00000006786	4	22
ENSG00000118473	14	1to2	ENSDARG00000097897	1	5	ENSDARG00000077269	2	9	ENSG00000150471	19	1to2	ENSORLG00000004254	1	3	ENSORLG00000004792	1	10	ENSG00000100239	9	1to2	ENSGACG00000012874	2	19	ENSGACG00000019383	2	26
ENSG00000198691	7	1to2	ENSDARG00000062661	2	2	ENSDARG00000057169	3	6	ENSG00000105953	9	1to2	ENSORLG00000000979	2	6	ENSORLG00000017507	3	13	ENSG00000132031	3	1to2	ENSGACG00000009713	1	1	ENSGACG00000012967	2	8
ENSG00000163462	11	1to2	ENSDARG00000058649	2	4	ENSDARG00000012367	1	8	ENSG00000106976	10	1to2	ENSORLG00000007019	1	5	ENSORLG00000017638	3	12	ENSG00000144410	1	1to2	ENSGACG00000014144	1	1	ENSGACG00000007739	2	8
ENSG00000143318	3	1to2	ENSDARG00000018105	1	4	ENSDARG00000038716	2	8	ENSG00000141756	9	1to2	ENSORLG00000013733	1	2	ENSORLG00000003575	1	9	ENSG00000059573	5	1to2	ENSGACG00000005969	1	1	ENSGACG00000003423	2	8
ENSG00000198216	10	1to2	ENSDARG00000095614	1	6	ENSDARG00000062346	3	10	ENSG00000130164	14	1to2	ENSORLG00000003886	2	1	ENSORLG00000015398	1	8	ENSG00000108821	13	1to2	ENSGACG00000003361	2	8	ENSGACG00000005143	3	15
ENSG00000122176	3	1to2	ENSDARG00000010294	2	0	ENSDARG00000044895	1	4	ENSG00000105926	8	1to2	ENSORLG00000004642	1	2	ENSORLG00000007872	4	10	ENSG00000168234	10	1to2	ENSGACG00000004440	1	1	ENSGACG00000013290	2	8
ENSG00000143473	2	1to2	ENSDARG00000024167	1	2	ENSDARG00000023236	1	6	ENSG00000078549	7	1to2	ENSORLG00000013021	1	1	ENSORLG00000017774	1	9	ENSG00000184007	19	1to2	ENSGACG00000005750	1	3	ENSGACG00000007254	3	10
ENSG00000082482	9	1to2	ENSDARG00000055123	2	1	ENSDARG00000007151	2	5	ENSG00000078668	12	1to2	ENSORLG00000000548	1	1	ENSORLG00000002493	2	9	ENSG00000074696	11	1to2	ENSGACG00000004806	1	2	ENSGACG00000017047	3	9
ENSG00000169994	8	1to2	ENSDARG00000077201	2	4	ENSDARG00000044441	2	8	ENSG00000168959	5	1to2	ENSORLG00000010875	1	2	ENSORLG00000004517	1	10	ENSG00000136295	7	1to2	ENSGACG00000016508	1	4	ENSGACG00000014138	1	12
ENSG00000128683	16	1to2	ENSDARG00000027419	4	3	ENSDARG00000093411	3	7	ENSG00000167654	6	1to2	ENSORLG00000018000	1	9	ENSORLG00000017449	2	17	ENSG00000122778	2	1to2	ENSGACG00000000660	1	2	ENSGACG00000013544	1	10
ENSG00000157445	12	1to2	ENSDARG00000045204	1	3	ENSDARG00000078760	1	7	ENSG00000171105	7	1to2	ENSORLG00000018568	1	5	ENSORLG00000017980	1	13	ENSG00000139645	4	1to2	ENSGACG00000010842	1	2	ENSGACG00000000486	1	10
ENSG00000137216	10	1to2	ENSDARG00000078744	1	2	ENSDARG00000003836	1	6	ENSG00000033867	18	1to2	ENSORLG00000002385	2	12	ENSORLG00000017022	1	20	ENSG00000171914	11	1to2	ENSGACG00000016368	2	7	ENSGACG00000010642	2	15
ENSG00000118689	3	1to2	ENSDARG00000023058	1	1	ENSDARG00000042904	3	5	ENSG00000163697	30	1to2	ENSORLG00000004386	1	5	ENSORLG00000005834	1	13	ENSG00000188554	9	1to2	ENSGACG00000000496	1	10	ENSGACG00000003702	1	18
ENSG00000111879	14	1to2	ENSDARG00000014081	3	3	ENSDARG00000002635	1	7	ENSG00000113742	10	1to2	ENSORLG00000007328	1	4	ENSORLG00000001711	2	12	ENSG00000006025	11	1to2	ENSGACG00000005576	1	1	ENSGACG00000003833	1	9
ENSG00000106624	9	1to2	ENSDARG00000091726	2	3	ENSDARG00000006901	3	7	ENSG00000174469	4	1to2	ENSORLG00000007122	3	3	ENSORLG00000004409	1	11	ENSG00000124151	5	1to2	ENSGACG00000015221	1	0	ENSGACG00000010036	1	8
ENSG00000001629	7	1to2	ENSDARG00000060768	2	5	ENSDARG00000076829	2	9	ENSG00000095539	12	1to2	ENSORLG00000011518	1	0	ENSORLG00000007299	1	8	ENSG00000090975	9	1to2	ENSGACG00000015641	2	3	ENSGACG00000008257	1	11
ENSG00000179603	15	1to2	ENSDARG00000076508	2	1	ENSDARG00000077654	2	5	ENSG00000110422	6	1to2	ENSORLG00000009737	1	5	ENSORLG00000012316	1	13	ENSG00000130304	9	1to2	ENSGACG00000010217	2	10	ENSGACG00000018778	1	18
ENSG00000188037	4	1to2	ENSDARG00000012269	3	2	ENSDARG00000062084	1	6	ENSG00000161714	12	1to2	ENSORLG00000018561	1	4	ENSORLG00000002890	1	12	ENSG00000196338	6	1to2	ENSGACG00000018296	3	0	ENSGACG00000020370	2	8
ENSG00000197892	6	1to2	ENSDARG00000073859	1	2	ENSDARG00000079731	2	6	ENSG00000134775	9	1to2	ENSORLG00000007046	1	9	ENSORLG00000013766	1	17	ENSG00000131018	40	1to2	ENSGACG00000011511	2	15	ENSGACG00000008721	1	23
ENSG00000078668	12	1to2	ENSDARG00000021564	2	4	ENSDARG00000003695	4	8	ENSG00000162460	2	1to2	ENSORLG00000018387	1	0	ENSORLG00000019732	3	9	ENSG00000141540	9	1to2	ENSGACG00000010845	2	1	ENSGACG00000003281	1	9
ENSG00000147573	5	1to2	ENSDARG00000029596	1	2	ENSDARG00000058158	1	6	ENSG00000114019	13	1to2	ENSORLG00000015457	1	6	ENSORLG00000016273	1	15	ENSG00000118473	14	1to2	ENSGACG00000016156	1	15	ENSGACG00000007249	1	23
ENSG00000104369	3	1to2	ENSDARG00000058603	2	0	ENSDARG00000038826	2	4	ENSG00000029534	14	1to2	ENSORLG00000011244	1	13	ENSORLG00000006482	2	22	ENSG00000115556	15	1to2	ENSGACG00000015253	1	0	ENSGACG00000002540	1	8
ENSG00000148400	3	1to2	ENSDARG00000044841	3	2	ENSDARG00000052094	2	6	ENSG00000126858	17	1to2	ENSORLG00000003461	2	4	ENSORLG00000010097	2	13	ENSG00000185974	3	1to2	ENSGACG00000003079	1	2	ENSGACG00000015322	1	10
ENSG00000198682	4	1to2	ENSDARG00000071021	1	3	ENSDARG00000056600	1	7	ENSG00000131473	10	1to2	ENSORLG00000003711	2	2	ENSORLG00000013878	1	11	ENSG00000198838	8	1to2	ENSGACG00000007942	1	13	ENSGACG00000006040	1	21
ENSG00000110422	6	1to2	ENSDARG00000062082	2	2	ENSDARG00000062469	2	6	ENSG00000151693	5	1to2	ENSORLG00000015141	1	6	ENSORLG00000018136	1	15	ENSG00000033800	8	1to2	ENSGACG00000005176	1	1	ENSGACG00000016894	1	9
ENSG00000149091	24	1to2	ENSDARG00000076025	2	11	ENSDARG00000014439	3	15	ENSG00000169994	8	1to2	ENSORLG00000009356	1	9	ENSORLG00000015554	1	18	ENSG00000188037	4	1to2	ENSGACG00000001982	1	0	ENSGACG00000010357	2	8
ENSG00000011105	7	1to2	ENSDARG00000045706	1	1	ENSDARG00000025299	2	5	ENSG00000164078	15	1to2	ENSORLG00000014291	1	4	ENSORLG00000003505	2	13	ENSG00000178209	15	1to2	ENSGACG00000002566	1	6	ENSGACG00000005431	2	14
ENSG00000167588	7	1to2	ENSDARG00000043701	3	2	ENSDARG00000043180	2	6	ENSG00000188338	9	1to2	ENSORLG00000001070	1	5	ENSORLG00000003445	2	14	ENSG00000151229	4	1to2	ENSGACG00000019036	1	0	ENSGACG00000009605	2	8
ENSG00000012822	22	1to2	ENSDARG00000016391	1	1	ENSDARG00000036695	2	5	ENSG00000157510	6	1to2	ENSORLG00000007636	2	3	ENSORLG00000002101	1	12	ENSG00000141756	9	1to2	ENSGACG00000008857	2	2	ENSGACG00000006267	3	10
ENSG00000133105	2	1to2	ENSDARG00000032820	3	1	ENSDARG00000019660	5	5	ENSG00000096968	3	1to2	ENSORLG00000001504	2	5	ENSORLG00000010002	1	14	ENSG00000130703	11	1to2	ENSGACG00000005619	1	2	ENSGACG00000011931	2	10
ENSG00000100714	16	1to2	ENSDARG00000018266	2	4	ENSDARG00000040492	4	8	ENSG00000107863	17	1to2	ENSORLG00000016730	1	9	ENSORLG00000013115	1	18	ENSG00000162745	5	1to2	ENSGACG00000014845	1	7	ENSGACG00000011711	3	15
ENSG00000067225	25	1to2	ENSDARG00000003933	5	6	ENSDARG00000003191	3	10	ENSG00000158555	17	1to2	ENSORLG00000000623	3	4	ENSORLG00000014292	3	13	ENSG00000198722	7	1to2	ENSGACG00000014286	1	13	ENSGACG00000018217	3	21
ENSG00000140992	17	1to2	ENSDARG00000018285	1	0	ENSDARG00000062304	2	4	ENSG00000074696	11	1to2	ENSORLG00000007078	1	3	ENSORLG00000000006	3	12	ENSG00000129657	28	1to2	ENSGACG00000018202	2	4	ENSGACG00000013359	4	12
ENSG00000198844	8	1to2	ENSDARG00000059742	2	3	ENSDARG00000061844	2	7	ENSG00000070540	11	1to2	ENSORLG00000003834	3	6	ENSORLG00000017365	1	15	ENSG00000109501	6	1to2	ENSGACG00000017874	1	1	ENSGACG00000016048	1	10
ENSG00000121068	4	1to2	ENSDARG00000006120	2	1	ENSDARG00000018025	1	5	ENSG00000163462	11	1to2	ENSORLG00000000520	1	1	ENSORLG00000009879	3	11	ENSG00000135439	4	1to2	ENSGACG00000000599	1	4	ENSGACG00000011751	1	13
ENSG00000171105	7	1to2	ENSDARG00000071524	1	2	ENSDARG00000011948	2	6	ENSG00000170606	6	1to2	ENSORLG00000001448	2	3	ENSORLG00000005958	2	13	ENSG00000175866	30	1to2	ENSGACG00000010875	1	8	ENSGACG00000014383	1	17
ENSG00000076826	5	1to2	ENSDARG00000091359	1	2	ENSDARG00000059475	1	6	ENSG00000196876	8	1to2	ENSORLG00000019133	1	3	ENSORLG00000006930	2	13	ENSG00000072071	8	1to2	ENSGACG00000010280	1	1	ENSGACG00000018787	1	10
ENSG00000130876	5	1to2	ENSDARG00000051730	1	1	ENSDARG00000008100	1	5	ENSG00000105426	12	1to2	ENSORLG00000006794	2	5	ENSORLG00000014817	1	15	ENSG00000155363	17	1to2	ENSGACG00000009612	2	5	ENSGACG00000005448	1	14
ENSG00000130201	2	1to2	ENSDARG00000008414	1	1	ENSDARG00000030782	2	5	ENSG00000116871	13	1to2	ENSORLG00000014562	3	6	ENSORLG00000009561	1	16	ENSG00000170633	11	1to2	ENSGACG00000011849	3	6	ENSGACG00000017036	1	15
ENSG00000100354	9	1to2	ENSDARG00000074161	2	7	ENSDARG00000079723	2	11	ENSG00000174842	6	1to2	ENSORLG00000013840	1	0	ENSORLG00000004994	1	10	ENSG00000115977	11	1to2	ENSGACG00000017085	1	5	ENSGACG00000011014	1	14
ENSG00000147144	8	1to2	ENSDARG00000032856	2	2	ENSDARG00000012449	2	6	ENSG00000146648	11	1to2	ENSORLG00000017692	2	5	ENSORLG00000003577	2	15	ENSG00000112983	26	1to2	ENSGACG00000018659	1	6	ENSGACG00000020660	1	15
ENSG00000074964	9	1to2	ENSDARG00000088630	1	9	ENSDARG00000074244	3	14	ENSG00000130653	7	1to2	ENSORLG00000010537	1	17	ENSORLG00000016786	1	27	ENSG00000186472	9	1to2	ENSGACG00000019785	1	9	ENSGACG00000012685	1	18
ENSG00000171735	16	1to2	ENSDARG00000007824	1	6	ENSDARG00000077428	2	11	ENSG00000139436	20	1to2	ENSORLG00000008075	6	13	ENSORLG00000007310	1	23	ENSG00000107863	17	1to2	ENSGACG00000013399	1	7	ENSGACG00000005346	1	16
ENSG00000142599	18	1to2	ENSDARG00000075670	1	4	ENSDARG00000077353	3	9	ENSG00000142173	8	1to2	ENSORLG00000011584	1	4	ENSORLG00000016429	1	14	ENSG00000008294	22	1to2	ENSGACG00000012567	1	4	ENSGACG00000004995	1	13
ENSG00000075151	13	1to2	ENSDARG00000077215	1	13	ENSDARG00000074331	3	18	ENSG00000074964	9	1to2	ENSORLG00000009359	1	2	ENSORLG00000017150	1	13	ENSG00000100083	23	1to2	ENSGACG00000019149	1	2	ENSGACG00000007344	1	11
ENSG00000065243	7	1to2	ENSDARG00000036707	1	2	ENSDARG00000006705	2	7	ENSG00000155096	10	1to2	ENSORLG00000012474	1	9	ENSORLG00000003069	1	20	ENSG00000121774	4	1to2	ENSGACG00000009219	1	3	ENSGACG00000006577	2	12
ENSG00000137962	5	1to2	ENSDARG00000026329	3	3	ENSDARG00000017748	2	8	ENSG00000070748	9	1to2	ENSORLG00000009452	2	0	ENSORLG00000006943	1	11	ENSG00000174469	4	1to2	ENSGACG00000014581	1	1	ENSGACG00000002461	2	10
ENSG00000162688	8	1to2	ENSDARG00000016491	1	3	ENSDARG00000012709	3	8	ENSG00000137869	21	1to2	ENSORLG00000002949	1	0	ENSORLG00000005548	1	11	ENSG00000167588	7	1to2	ENSGACG00000003068	1	3	ENSGACG00000005724	2	12
ENSG00000118200	6	1to2	ENSDARG00000059965	5	4	ENSDARG00000062173	2	9	ENSG00000172939	6	1to2	ENSORLG00000011811	1	4	ENSORLG00000009854	2	15	ENSG00000139436	20	1to2	ENSGACG00000016912	1	10	ENSGACG00000009100	2	19
ENSG00000198399	13	1to2	ENSDARG00000000161	3	11	ENSDARG00000054973	1	16	ENSG00000110934	11	1to2	ENSORLG00000011869	2	4	ENSORLG00000015549	1	15	ENSG00000004660	4	1to2	ENSGACG00000020227	1	3	ENSGACG00000011259	2	12
ENSG00000144136	9	1to2	ENSDARG00000020114	4	4	ENSDARG00000010641	3	9	ENSG00000008294	22	1to2	ENSORLG00000010577	1	20	ENSORLG00000020750	1	31	ENSG00000163050	9	1to2	ENSGACG00000011714	1	8	ENSGACG00000013145	3	17
ENSG00000130294	13	1to2	ENSDARG00000062024	2	7	ENSDARG00000061817	2	12	ENSG00000168234	10	1to2	ENSORLG00000001287	1	1	ENSORLG00000016907	1	12	ENSG00000196876	8	1to2	ENSGACG00000000664	1	4	ENSGACG00000008449	1	14
ENSG00000114019	13	1to2	ENSDARG00000061948	1	2	ENSDARG00000061923	4	7	ENSG00000118733	6	1to2	ENSORLG00000005626	1	0	ENSORLG00000019653	1	12	ENSG00000127616	19	1to2	ENSGACG00000016033	1	11	ENSGACG00000006691	1	21
ENSG00000218336	7	1to2	ENSDARG00000087599	2	4	ENSDARG00000005479	7	9	ENSG00000163932	6	1to2	ENSORLG00000007871	3	3	ENSORLG00000001443	1	15	ENSG00000241973	19	1to2	ENSGACG00000000354	1	12	ENSGACG00000004240	1	22
ENSG00000112936	7	1to2	ENSDARG00000042172	1	1	ENSDARG00000057121	1	6	ENSG00000128886	8	1to2	ENSORLG00000012652	1	0	ENSORLG00000008312	2	12	ENSG00000143149	5	1to2	ENSGACG00000003908	3	0	ENSGACG00000016177	2	10
ENSG00000010818	4	1to2	ENSDARG00000018773	1	0	ENSDARG00000039987	2	5	ENSG00000197879	21	1to2	ENSORLG00000009740	1	5	ENSORLG00000008879	1	17	ENSG00000134318	9	1to2	ENSGACG00000012788	2	6	ENSGACG00000009555	1	16
ENSG00000152822	7	1to2	ENSDARG00000041162	2	1	ENSDARG00000026796	2	6	ENSG00000059573	5	1to2	ENSORLG00000008359	1	1	ENSORLG00000013192	1	13	ENSG00000137809	7	1to2	ENSGACG00000016944	2	0	ENSGACG00000008030	1	10
ENSG00000189077	15	1to2	ENSDARG00000030914	1	3	ENSDARG00000042379	1	8	ENSG00000090975	9	1to2	ENSORLG00000001638	1	5	ENSORLG00000006208	1	17	ENSG00000117139	10	1to2	ENSGACG00000000508	1	3	ENSGACG00000011868	1	13
ENSG00000106278	9	1to2	ENSDARG00000051814	3	3	ENSDARG00000020871	5	8	ENSG00000072415	7	1to2	ENSORLG00000011789	2	6	ENSORLG00000018093	1	18	ENSG00000144136	9	1to2	ENSGACG00000017222	1	5	ENSGACG00000011948	1	15
ENSG00000156466	3	1to2	ENSDARG00000005510	1	0	ENSDARG00000053479	1	5	ENSG00000141367	15	1to2	ENSORLG00000013227	1	8	ENSORLG00000012174	1	20	ENSG00000163697	30	1to2	ENSGACG00000017942	1	5	ENSGACG00000016213	1	15
ENSG00000120549	14	1to2	ENSDARG00000031658	4	9	ENSDARG00000059333	3	14	ENSG00000081248	2	1to2	ENSORLG00000010732	1	2	ENSORLG00000007431	2	15	ENSG00000174233	9	1to2	ENSGACG00000008575	1	3	ENSGACG00000003042	1	13
ENSG00000148516	25	1to2	ENSDARG00000013207	1	1	ENSDARG00000016788	4	6	ENSG00000110841	18	1to2	ENSORLG00000016372	1	9	ENSORLG00000011011	1	22	ENSG00000100425	8	1to2	ENSGACG00000008866	1	2	ENSGACG00000019009	2	12
ENSG00000138119	9	1to2	ENSDARG00000006112	2	5	ENSDARG00000017128	1	10	ENSG00000105220	17	1to2	ENSORLG00000014082	1	5	ENSORLG00000000249	1	18	ENSG00000188338	9	1to2	ENSGACG00000000845	1	3	ENSGACG00000010478	2	13
ENSG00000167770	12	1to2	ENSDARG00000011462	2	3	ENSDARG00000055536	5	8	ENSG00000117139	10	1to2	ENSORLG00000014767	2	4	ENSORLG00000014990	1	17	ENSG00000106333	10	1to2	ENSGACG00000019312	1	0	ENSGACG00000020298	2	10
ENSG00000165895	8	1to2	ENSDARG00000010654	1	5	ENSDARG00000056619	3	10	ENSG00000072195	25	1to2	ENSORLG00000008693	1	6	ENSORLG00000002177	1	19	ENSG00000110841	18	1to2	ENSGACG00000011771	1	15	ENSGACG00000020026	2	25
ENSG00000139132	16	1to2	ENSDARG00000060248	1	3	ENSDARG00000011830	3	8	ENSG00000139514	3	1to2	ENSORLG00000003215	1	1	ENSORLG00000004815	2	14	ENSG00000118200	6	1to2	ENSGACG00000008858	1	11	ENSGACG00000015109	3	21
ENSG00000065361	21	1to2	ENSDARG00000006202	5	2	ENSDARG00000036993	3	7	ENSG00000130226	16	1to2	ENSORLG00000016738	1	3	ENSORLG00000013939	1	17	ENSG00000169604	7	1to2	ENSGACG00000010935	1	1	ENSGACG00000017088	1	12
ENSG00000174437	12	1to2	ENSDARG00000005122	1	2	ENSDARG00000029439	3	7	ENSG00000138182	4	1to2	ENSORLG00000003677	1	3	ENSORLG00000020384	1	17	ENSG00000215045	3	1to2	ENSGACG00000011800	1	2	ENSGACG00000009152	1	13
ENSG00000187676	2	1to2	ENSDARG00000073917	1	0	ENSDARG00000077740	4	5	ENSG00000173826	6	1to2	ENSORLG00000005659	1	0	ENSORLG00000002317	1	14	ENSG00000145362	26	1to2	ENSGACG00000016063	2	7	ENSGACG00000001623	1	18
ENSG00000133110	10	1to2	ENSDARG00000043806	3	3	ENSDARG00000061219	7	8	ENSG00000213341	4	1to2	ENSORLG00000012786	1	5	ENSORLG00000009381	1	19	ENSG00000134013	15	1to2	ENSGACG00000008420	3	1	ENSGACG00000005422	2	12
ENSG00000184916	5	1to2	ENSDARG00000014246	1	4	ENSDARG00000021389	3	9	ENSG00000006025	11	1to2	ENSORLG00000012241	1	1	ENSORLG00000017454	1	15	ENSG00000115355	14	1to2	ENSGACG00000010868	1	8	ENSGACG00000019231	1	19
ENSG00000028528	13	1to2	ENSDARG00000079116	1	4	ENSDARG00000071031	1	9	ENSG00000127616	19	1to2	ENSORLG00000015452	1	4	ENSORLG00000003955	1	18	ENSG00000096968	3	1to2	ENSGACG00000013704	1	5	ENSGACG00000017365	1	16
ENSG00000167395	4	1to2	ENSDARG00000061424	3	3	ENSDARG00000075545	5	8	ENSG00000065618	7	1to2	ENSORLG00000002422	1	3	ENSORLG00000006149	1	18	ENSG00000141367	15	1to2	ENSGACG00000006708	1	7	ENSGACG00000020216	1	18
ENSG00000090863	13	1to2	ENSDARG00000013780	2	7	ENSDARG00000061282	4	12	ENSG00000065361	21	1to2	ENSORLG00000001520	1	2	ENSORLG00000007685	1	17	ENSG00000105220	17	1to2	ENSGACG00000007744	1	10	ENSGACG00000014922	1	21
ENSG00000175866	30	1to2	ENSDARG00000062799	1	4	ENSDARG00000060587	4	9	ENSG00000167861	14	1to2	ENSORLG00000007623	1	3	ENSORLG00000013960	1	18	ENSG00000101977	10	1to2	ENSGACG00000020447	1	4	ENSGACG00000017190	1	15
ENSG00000105662	4	1to2	ENSDARG00000076076	4	1	ENSDARG00000076068	1	6	ENSG00000178209	15	1to2	ENSORLG00000007995	1	8	ENSORLG00000020714	1	25	ENSG00000130779	19	1to2	ENSGACG00000015608	1	9	ENSGACG00000008142	2	20
ENSG00000064547	9	1to2	ENSDARG00000042338	1	0	ENSDARG00000042561	2	5	ENSG00000065357	49	1to2	ENSORLG00000015546	1	3	ENSORLG00000015390	1	20	ENSG00000153956	12	1to2	ENSGACG00000019787	1	8	ENSGACG00000012647	2	19
ENSG00000105220	17	1to2	ENSDARG00000012987	3	4	ENSDARG00000005161	1	9	ENSG00000127329	12	1to2	ENSORLG00000018939	2	4	ENSORLG00000017385	1	21	ENSG00000071564	20	1to2	ENSGACG00000012737	2	2	ENSGACG00000015282	3	13
ENSG00000090932	5	1to2	ENSDARG00000004232	2	1	ENSDARG00000002336	2	6	ENSG00000004939	5	1to2	ENSORLG00000005495	1	0	ENSORLG00000002557	1	20	ENSG00000133110	10	1to2	ENSGACG00000020567	2	3	ENSGACG00000011606	4	14
ENSG00000130703	11	1to2	ENSDARG00000053804	2	2	ENSDARG00000013830	4	7	ENSG00000198216	10	1to2	ENSORLG00000017409	1	19	ENSORLG00000017305	1	39	ENSG00000183023	12	1to2	ENSGACG00000013387	1	0	ENSGACG00000019885	4	11
ENSG00000067992	3	1to2	ENSDARG00000014527	2	1	ENSDARG00000060460	1	6	ENSG00000198838	8	1to2	ENSORLG00000016893	1	15	ENSORLG00000017871	1	36	ENSG00000064651	7	1to2	ENSGACG00000014721	2	2	ENSGACG00000018343	2	14
ENSG00000151693	5	1to2	ENSDARG00000019564	1	7	ENSDARG00000010181	1	13	ENSG00000120500	5	1to2	ENSORLG00000001830	1	0	ENSORLG00000001983	2	21	ENSG00000187091	9	1to2	ENSGACG00000012708	3	3	ENSGACG00000003489	2	15
ENSG00000115556	15	1to2	ENSDARG00000057975	2	2	ENSDARG00000040684	2	8	ENSG00000159023	12	1to2	ENSORLG00000010840	4	10	ENSORLG00000006853	1	35	ENSG00000171109	9	1to2	ENSGACG00000001587	3	13	ENSGACG00000009857	1	25
ENSG00000187091	9	1to2	ENSDARG00000059123	3	3	ENSDARG00000034080	4	9	ENSG00000007314	4	1to2	ENSORLG00000011619	1	9	ENSORLG00000019583	1	34	ENSG00000196296	9	1to2	ENSGACG00000013141	3	10	ENSGACG00000007397	1	22
ENSG00000114541	18	1to2	ENSDARG00000076496	2	3	ENSDARG00000074599	6	9	ENSG00000196296	9	1to2	ENSORLG00000012163	3	3	ENSORLG00000005938	2	29	ENSG00000105953	9	1to2	ENSGACG00000000231	1	10	ENSGACG00000001103	1	22
ENSG00000138468	8	1to2	ENSDARG00000061138	1	12	ENSDARG00000062148	4	18	ENSG00000188976	6	1to1	ENSORLG00000005561	1	10				ENSG00000001629	7	1to2	ENSGACG00000005220	1	8	ENSGACG00000006337	1	20
ENSG00000154124	6	1to2	ENSDARG00000073931	2	4	ENSDARG00000079886	7	10	ENSG00000187961	5	1to1	ENSORLG00000005525	2	3				ENSG00000140057	5	1to2	ENSGACG00000007644	1	9	ENSGACG00000013067	1	21
ENSG00000081189	24	1to2	ENSDARG00000029764	9	0	ENSDARG00000009418	3	6	ENSG00000187583	5	1to1	ENSORLG00000005463	1	9				ENSG00000182621	11	1to2	ENSGACG00000012490	1	6	ENSGACG00000011822	1	18
ENSG00000096063	14	1to2	ENSDARG00000073997	1	4	ENSDARG00000031560	1	10	ENSG00000188157	10	1to1	ENSORLG00000000529	2	12				ENSG00000100422	4	1to2	ENSGACG00000008898	1	3	ENSGACG00000019016	2	15
ENSG00000005108	5	1to2	ENSDARG00000061479	1	1	ENSDARG00000090496	2	7	ENSG00000127054	50	1to1	ENSORLG00000015957	1	7				ENSG00000141506	19	1to2	ENSGACG00000019372	1	1	ENSGACG00000006852	2	13
ENSG00000185101	8	1to2	ENSDARG00000079324	1	2	ENSDARG00000076320	1	8	ENSG00000224051	3	1to1	ENSORLG00000015937	1	0				ENSG00000124831	15	1to2	ENSGACG00000015498	1	22	ENSGACG00000001620	3	34
ENSG00000068831	23	1to2	ENSDARG00000087154	1	0	ENSDARG00000062328	2	6	ENSG00000169962	1	1to1	ENSORLG00000004226	1	2				ENSG00000120053	3	1to2	ENSGACG00000007534	2	2	ENSGACG00000000254	5	14
ENSG00000110841	18	1to2	ENSDARG00000045749	2	6	ENSDARG00000020236	3	12	ENSG00000107404	4	1to1	ENSORLG00000013944	1	4				ENSG00000187672	14	1to2	ENSGACG00000010158	1	4	ENSGACG00000001565	1	17
ENSG00000161813	21	1to2	ENSDARG00000078401	3	5	ENSDARG00000074979	2	11	ENSG00000175756	6	1to1	ENSORLG00000013963	1	3				ENSG00000072274	15	1to2	ENSGACG00000005398	2	3	ENSGACG00000016373	1	16
ENSG00000137869	21	1to2	ENSDARG00000041348	1	0	ENSDARG00000009852	3	6	ENSG00000189409	12	1to1	ENSORLG00000000164	1	5				ENSG00000136205	12	1to2	ENSGACG00000013093	1	3	ENSGACG00000004812	1	16
ENSG00000184922	12	1to2	ENSDARG00000055713	2	4	ENSDARG00000075519	1	10	ENSG00000067606	27	1to1	ENSORLG00000016850	1	12				ENSG00000213341	4	1to2	ENSGACG00000004179	2	8	ENSGACG00000006698	2	21
ENSG00000005882	16	1to2	ENSDARG00000020876	1	6	ENSDARG00000059054	3	12	ENSG00000142611	10	1to1	ENSORLG00000004492	1	7				ENSG00000182732	19	1to2	ENSGACG00000007998	2	8	ENSGACG00000005951	2	21
ENSG00000130164	14	1to2	ENSDARG00000029476	2	5	ENSDARG00000026759	3	11	ENSG00000130762	7	1to1	ENSORLG00000004248	1	4				ENSG00000175354	15	1to2	ENSGACG00000003692	1	1	ENSGACG00000003666	1	15
ENSG00000196562	12	1to2	ENSDARG00000018423	4	5	ENSDARG00000013838	5	11	ENSG00000158109	2	1to1	ENSORLG00000004473	2	2				ENSG00000072195	25	1to2	ENSGACG00000002303	1	5	ENSGACG00000014299	1	19
ENSG00000241973	19	1to2	ENSDARG00000076724	1	6	ENSDARG00000062823	3	12	ENSG00000078900	14	1to1	ENSORLG00000004402	1	2				ENSG00000137073	13	1to2	ENSGACG00000008043	1	8	ENSGACG00000008841	1	22
ENSG00000075275	5	1to2	ENSDARG00000058259	1	1	ENSDARG00000069185	2	7	ENSG00000196581	3	1to1	ENSORLG00000018262	2	3				ENSG00000105650	17	1to2	ENSGACG00000008183	1	11	ENSGACG00000015515	1	25
ENSG00000117569	11	1to2	ENSDARG00000015230	3	6	ENSDARG00000015901	4	13	ENSG00000116254	6	1to1	ENSORLG00000017190	1	7				ENSG00000005059	5	1to2	ENSGACG00000017450	1	4	ENSGACG00000000360	2	18
ENSG00000119772	15	1to2	ENSDARG00000005394	3	4	ENSDARG00000015566	4	11	ENSG00000173662	5	1to1	ENSORLG00000003960	1	5				ENSG00000170606	6	1to2	ENSGACG00000020732	2	6	ENSGACG00000018188	1	21
ENSG00000114331	15	1to2	ENSDARG00000056478	2	2	ENSDARG00000060783	3	9	ENSG00000204859	9	1to1	ENSORLG00000019331	2	7				ENSG00000181090	18	1to2	ENSGACG00000018063	1	3	ENSGACG00000003353	1	18
ENSG00000170390	5	1to2	ENSDARG00000079882	2	1	ENSDARG00000034093	4	8	ENSG00000049246	9	1to1	ENSORLG00000015952	1	9				ENSG00000102001	6	1to2	ENSGACG00000012097	1	11	ENSGACG00000000800	1	26
ENSG00000106049	4	1to2	ENSDARG00000007959	4	1	ENSDARG00000036236	2	8	ENSG00000162426	4	1to1	ENSORLG00000004200	1	0				ENSG00000106278	9	1to2	ENSGACG00000008617	1	1	ENSGACG00000019193	2	16
ENSG00000119139	11	1to2	ENSDARG00000063309	2	3	ENSDARG00000023443	5	10	ENSG00000171621	4	1to1	ENSORLG00000005733	1	2				ENSG00000175084	4	1to2	ENSGACG00000015574	1	2	ENSGACG00000006376	2	17
ENSG00000181090	18	1to2	ENSDARG00000068157	3	9	ENSDARG00000026634	5	16	ENSG00000171612	1	1to1	ENSORLG00000005757	2	3				ENSG00000109654	11	1to2	ENSGACG00000018658	1	0	ENSGACG00000016815	2	15
ENSG00000166558	4	1to2	ENSDARG00000009482	1	0	ENSDARG00000054196	1	7	ENSG00000171608	7	1to1	ENSORLG00000005422	1	5				ENSG00000184922	12	1to2	ENSGACG00000004388	1	3	ENSGACG00000014208	2	18
ENSG00000173826	6	1to2	ENSDARG00000010296	3	1	ENSDARG00000001803	2	8	ENSG00000171603	5	1to1	ENSORLG00000005346	1	2				ENSG00000123836	10	1to2	ENSGACG00000004651	1	5	ENSGACG00000003225	1	21
ENSG00000125447	23	1to2	ENSDARG00000058987	1	1	ENSDARG00000013479	2	8	ENSG00000130939	10	1to1	ENSORLG00000005259	1	8				ENSG00000078668	12	1to2	ENSGACG00000000342	1	2	ENSGACG00000004119	1	18
ENSG00000105229	6	1to2	ENSDARG00000007081	1	2	ENSDARG00000042215	3	9	ENSG00000054523	12	1to1	ENSORLG00000005238	1	9				ENSG00000149633	7	1to2	ENSGACG00000006294	1	4	ENSGACG00000008135	1	20
ENSG00000131398	3	1to2	ENSDARG00000037933	4	1	ENSDARG00000055855	3	8	ENSG00000142657	10	1to1	ENSORLG00000005212	1	6				ENSG00000136854	7	1to2	ENSGACG00000018087	2	6	ENSGACG00000003228	2	22
ENSG00000116580	19	1to2	ENSDARG00000056847	2	9	ENSDARG00000005867	3	17	ENSG00000171824	11	1to1	ENSORLG00000005117	2	14				ENSG00000163618	20	1to2	ENSGACG00000011618	1	11	ENSGACG00000001382	3	27
ENSG00000179915	18	1to2	ENSDARG00000063635	2	8	ENSDARG00000061647	5	16	ENSG00000198793	7	1to1	ENSORLG00000000484	2	53				ENSG00000197535	13	1to2	ENSGACG00000006025	2	1	ENSGACG00000016512	1	18
ENSG00000144724	9	1to2	ENSDARG00000045006	2	0	ENSDARG00000060123	3	8	ENSG00000120942	4	1to1	ENSORLG00000000160	1	2				ENSG00000115155	7	1to2	ENSGACG00000011463	2	1	ENSGACG00000008956	1	18
ENSG00000109654	11	1to2	ENSDARG00000076174	1	0	ENSDARG00000031817	1	8	ENSG00000177000	9	1to1	ENSORLG00000018951	1	6				ENSG00000149091	24	1to2	ENSGACG00000007902	1	1	ENSGACG00000015339	1	18
ENSG00000107779	2	1to2	ENSDARG00000045097	1	3	ENSDARG00000019728	3	11	ENSG00000083444	9	1to1	ENSORLG00000018904	1	6				ENSG00000186648	4	1to2	ENSGACG00000014346	1	1	ENSGACG00000014253	1	19
ENSG00000121690	5	1to2	ENSDARG00000055043	3	2	ENSDARG00000053246	1	10	ENSG00000048707	14	1to1	ENSORLG00000019952	1	10				ENSG00000108370	8	1to2	ENSGACG00000004503	1	3	ENSGACG00000003256	1	21
ENSG00000248746	3	1to2	ENSDARG00000001431	2	8	ENSDARG00000013755	1	16	ENSG00000162496	4	1to1	ENSORLG00000017121	3	2				ENSG00000114541	18	1to2	ENSGACG00000003431	1	6	ENSGACG00000011892	1	24
ENSG00000066084	5	1to2	ENSDARG00000016348	1	6	ENSDARG00000005350	1	14	ENSG00000142634	2	1to1	ENSORLG00000018266	1	3				ENSG00000164078	15	1to2	ENSGACG00000010551	1	10	ENSGACG00000012007	2	28
ENSG00000196557	9	1to2	ENSDARG00000070528	2	0	ENSDARG00000060496	2	8	ENSG00000162461	3	1to1	ENSORLG00000018375	3	2				ENSG00000165323	6	1to2	ENSGACG00000020589	1	4	ENSGACG00000000415	3	22
ENSG00000141298	12	1to2	ENSDARG00000077623	3	5	ENSDARG00000088440	2	13	ENSG00000157191	12	1to1	ENSORLG00000018349	1	5				ENSG00000150995	19	1to2	ENSGACG00000000653	1	20	ENSGACG00000011921	1	40
ENSG00000108821	13	1to2	ENSDARG00000035809	1	14	ENSDARG00000012405	3	22	ENSG00000058453	13	1to1	ENSORLG00000018334	1	17				ENSG00000159023	12	1to2	ENSGACG00000001433	2	11	ENSGACG00000007879	1	31
ENSG00000081138	4	1to2	ENSDARG00000023542	3	0	ENSDARG00000017649	1	8	ENSG00000159363	15	1to1	ENSORLG00000000244	1	29				ENSG00000130653	7	1to2	ENSGACG00000017517	1	5	ENSGACG00000003644	1	25
ENSG00000132005	7	1to2	ENSDARG00000075904	2	7	ENSDARG00000005883	4	15	ENSG00000179051	3	1to1	ENSORLG00000019430	1	9				ENSG00000073910	8	1to2	ENSGACG00000020551	2	12	ENSGACG00000011469	2	33
ENSG00000100425	8	1to2	ENSDARG00000051798	1	2	ENSDARG00000013596	2	10	ENSG00000179023	1	1to1	ENSORLG00000017128	1	0				ENSG00000136960	9	1to2	ENSGACG00000004492	2	1	ENSGACG00000009688	1	22
ENSG00000100239	9	1to2	ENSDARG00000069654	4	8	ENSDARG00000045540	1	16	ENSG00000159423	6	1to1	ENSORLG00000010810	2	3				ENSG00000124006	15	1to2	ENSGACG00000014323	1	4	ENSGACG00000002287	2	25
ENSG00000155657	16	1to2	ENSDARG00000000563	7	17	ENSDARG00000028213	6	26	ENSG00000127481	17	1to1	ENSORLG00000004109	1	28				ENSG00000206560	15	1to2	ENSGACG00000008084	1	3	ENSGACG00000006364	2	24
ENSG00000204262	3	1to2	ENSDARG00000024847	1	1	ENSDARG00000031678	1	10	ENSG00000127463	14	1to1	ENSORLG00000004164	1	8				ENSG00000182578	9	1to2	ENSGACG00000018007	1	0	ENSGACG00000020913	1	23
ENSG00000079308	21	1to2	ENSDARG00000020845	4	8	ENSDARG00000078842	4	17	ENSG00000158748	1	1to1	ENSORLG00000000750	1	1				ENSG00000004939	5	1to2	ENSGACG00000007018	2	2	ENSGACG00000009622	3	26
ENSG00000196586	7	1to2	ENSDARG00000042141	4	4	ENSDARG00000044016	5	13	ENSG00000162542	8	1to1	ENSORLG00000000757	1	9				ENSG00000100345	11	1to2	ENSGACG00000014959	1	2	ENSGACG00000019168	1	31
ENSG00000096968	3	1to2	ENSDARG00000018882	2	12	ENSDARG00000007915	5	21	ENSG00000158816	8	1to1	ENSORLG00000015968	1	3				ENSG00000138119	9	1to2	ENSGACG00000008124	2	15	ENSGACG00000009759	2	46
ENSG00000137501	30	1to2	ENSDARG00000075436	2	1	ENSDARG00000061956	1	10	ENSG00000158828	3	1to1	ENSORLG00000016007	1	3				ENSG00000029534	14	1to2	ENSGACG00000017699	2	9	ENSGACG00000008464	4	43
ENSG00000149418	4	1to2	ENSDARG00000044655	3	2	ENSDARG00000061173	4	11	ENSG00000244038	6	1to1	ENSORLG00000019313	1	2				ENSG00000197892	6	1to2	ENSGACG00000014807	1	6	ENSGACG00000004401	1	41
ENSG00000173801	12	1to2	ENSDARG00000059067	2	2	ENSDARG00000070787	3	11	ENSG00000117245	9	1to1	ENSORLG00000016947	1	10				ENSG00000188976	6	1to1	ENSGACG00000007367	1	2
ENSG00000067842	7	1to2	ENSDARG00000023445	3	2	ENSDARG00000043474	6	11	ENSG00000127483	14	1to1	ENSORLG00000016963	1	13				ENSG00000187961	5	1to1	ENSGACG00000007356	2	13
ENSG00000117713	9	1to2	ENSDARG00000060073	2	10	ENSDARG00000079879	2	20	ENSG00000142798	15	1to1	ENSORLG00000015904	1	26				ENSG00000188157	10	1to1	ENSGACG00000004839	1	6
ENSG00000183023	12	1to2	ENSDARG00000043406	4	1	ENSDARG00000013422	2	11	ENSG00000184677	4	1to1	ENSORLG00000010352	1	2				ENSG00000131591	19	1to1	ENSGACG00000001513	1	7
ENSG00000116016	10	1to2	ENSDARG00000057671	1	4	ENSDARG00000008697	2	14	ENSG00000070886	3	1to1	ENSORLG00000012405	1	4				ENSG00000127054	50	1to1	ENSGACG00000011260	1	3
ENSG00000168702	6	1to2	ENSDARG00000061517	2	8	ENSDARG00000004789	2	18	ENSG00000004487	6	1to1	ENSORLG00000012604	2	11				ENSG00000224051	3	1to1	ENSGACG00000011282	1	1
ENSG00000124006	15	1to2	ENSDARG00000003684	3	4	ENSDARG00000077388	2	14	ENSG00000125944	12	1to1	ENSORLG00000002515	1	5				ENSG00000169962	1	1to1	ENSGACG00000007555	1	1
ENSG00000163939	20	1to2	ENSDARG00000003877	1	4	ENSDARG00000077038	6	14	ENSG00000088280	12	1to1	ENSORLG00000014389	1	4				ENSG00000107404	4	1to1	ENSGACG00000012365	1	9
ENSG00000163932	6	1to2	ENSDARG00000070651	2	5	ENSDARG00000009208	1	15	ENSG00000117318	3	1to1	ENSORLG00000014343	1	2				ENSG00000175756	6	1to1	ENSGACG00000012359	1	0
ENSG00000163104	8	1to2	ENSDARG00000073721	2	5	ENSDARG00000014041	5	15	ENSG00000117602	10	1to1	ENSORLG00000014477	2	4				ENSG00000189409	12	1to1	ENSGACG00000005198	1	2
ENSG00000070614	8	1to2	ENSDARG00000074936	1	2	ENSDARG00000062397	1	12	ENSG00000020633	5	1to1	ENSORLG00000017515	2	4				ENSG00000067606	27	1to1	ENSGACG00000013018	1	2
ENSG00000158560	11	1to2	ENSDARG00000022487	1	0	ENSDARG00000060948	1	10	ENSG00000117614	4	1to1	ENSORLG00000017523	6	0				ENSG00000142611	10	1to1	ENSGACG00000006600	1	6
ENSG00000091136	13	1to2	ENSDARG00000089288	1	0	ENSDARG00000045524	2	10	ENSG00000117616	22	1to1	ENSORLG00000017529	3	0				ENSG00000130762	7	1to1	ENSGACG00000006452	1	6
ENSG00000152578	15	1to2	ENSDARG00000037496	3	1	ENSDARG00000059368	2	11	ENSG00000183726	6	1to1	ENSORLG00000017537	1	4				ENSG00000158109	2	1to1	ENSGACG00000006584	2	3
ENSG00000171914	11	1to2	ENSDARG00000044271	2	1	ENSDARG00000017901	3	11	ENSG00000117643	8	1to1	ENSORLG00000014871	1	2				ENSG00000078900	14	1to1	ENSGACG00000006547	1	2
ENSG00000131242	11	1to2	ENSDARG00000053855	1	2	ENSDARG00000070319	2	12	ENSG00000158008	4	1to1	ENSORLG00000010146	1	10				ENSG00000196581	3	1to1	ENSGACG00000005495	1	0
ENSG00000180448	16	1to2	ENSDARG00000052496	1	3	ENSDARG00000062049	2	13	ENSG00000175087	4	1to1	ENSORLG00000008203	1	1				ENSG00000131697	11	1to1	ENSGACG00000005498	1	8
ENSG00000134318	9	1to2	ENSDARG00000004877	4	0	ENSDARG00000017500	1	11	ENSG00000142675	14	1to1	ENSORLG00000014435	1	4				ENSG00000116254	6	1to1	ENSGACG00000004389	2	7
ENSG00000135631	6	1to2	ENSDARG00000088248	1	3	ENSDARG00000094510	1	14	ENSG00000130695	8	1to1	ENSORLG00000004532	1	11				ENSG00000162408	5	1to1	ENSGACG00000011178	1	1
ENSG00000065609	22	1to2	ENSDARG00000015931	4	7	ENSDARG00000076591	2	18	ENSG00000176092	10	1to1	ENSORLG00000010009	2	3				ENSG00000173662	5	1to1	ENSGACG00000006324	2	1
ENSG00000130653	7	1to2	ENSDARG00000062986	5	7	ENSDARG00000040002	3	18	ENSG00000117676	20	1to1	ENSORLG00000014406	1	3				ENSG00000204859	9	1to1	ENSGACG00000011187	1	1
ENSG00000078814	9	1to2	ENSDARG00000035322	2	1	ENSDARG00000076075	3	12	ENSG00000060642	6	1to1	ENSORLG00000004385	1	1				ENSG00000162426	4	1to1	ENSGACG00000007531	1	2
ENSG00000124831	15	1to2	ENSDARG00000095170	2	3	ENSDARG00000030012	7	15	ENSG00000142765	11	1to1	ENSORLG00000011030	1	8				ENSG00000171621	4	1to1	ENSGACG00000007527	1	1
ENSG00000150995	19	1to2	ENSDARG00000074149	1	9	ENSDARG00000014655	2	21	ENSG00000142733	8	1to1	ENSORLG00000014582	1	6				ENSG00000171612	1	1to1	ENSGACG00000007530	2	10
ENSG00000145362	26	1to2	ENSDARG00000009026	1	24	ENSDARG00000043313	5	36	ENSG00000158195	2	1to1	ENSORLG00000011056	1	4				ENSG00000171608	7	1to1	ENSGACG00000007313	1	4
ENSG00000151726	11	1to2	ENSDARG00000003854	2	4	ENSDARG00000030514	4	16	ENSG00000130775	11	1to1	ENSORLG00000019607	1	0				ENSG00000171603	5	1to1	ENSGACG00000007295	1	8
ENSG00000186472	9	1to2	ENSDARG00000012482	3	4	ENSDARG00000063299	3	16	ENSG00000169403	3	1to1	ENSORLG00000012571	5	0				ENSG00000130939	10	1to1	ENSGACG00000007229	1	13
ENSG00000139436	20	1to2	ENSDARG00000042791	3	4	ENSDARG00000061915	1	16	ENSG00000130766	1	1to1	ENSORLG00000011116	1	10				ENSG00000054523	12	1to1	ENSGACG00000007205	2	13
ENSG00000072501	6	1to2	ENSDARG00000055754	1	1	ENSDARG00000058203	3	13	ENSG00000180098	10	1to1	ENSORLG00000010428	2	9				ENSG00000142657	10	1to1	ENSGACG00000007164	1	13
ENSG00000072195	25	1to2	ENSDARG00000009567	2	6	ENSDARG00000039256	3	19	ENSG00000162419	4	1to1	ENSORLG00000008294	1	7				ENSG00000171824	11	1to1	ENSGACG00000007037	2	7
ENSG00000138182	4	1to2	ENSDARG00000040110	1	1	ENSDARG00000071009	5	14	ENSG00000198492	10	1to1	ENSORLG00000014323	1	2				ENSG00000198793	7	1to1	ENSGACG00000004869	2	11
ENSG00000071564	20	1to2	ENSDARG00000005915	6	5	ENSDARG00000052383	2	18	ENSG00000162510	3	1to1	ENSORLG00000011158	3	1				ENSG00000120942	4	1to1	ENSGACG00000005205	1	0
ENSG00000130559	10	1to2	ENSDARG00000035122	2	7	ENSDARG00000019208	3	21	ENSG00000134644	23	1to1	ENSORLG00000011482	6	7				ENSG00000177000	9	1to1	ENSGACG00000012633	2	6
ENSG00000196218	11	1to2	ENSDARG00000011422	2	8	ENSDARG00000023797	6	22	ENSG00000084636	17	1to1	ENSORLG00000005328	1	2				ENSG00000011021	8	1to1	ENSGACG00000012645	1	23
ENSG00000115155	7	1to2	ENSDARG00000020581	3	1	ENSDARG00000030832	4	17	ENSG00000121775	9	1to1	ENSORLG00000017148	2	2				ENSG00000083444	9	1to1	ENSGACG00000013243	1	15
ENSG00000054654	29	1to2	ENSDARG00000030107	5	13	ENSDARG00000053484	7	37	ENSG00000084652	2	1to1	ENSORLG00000014118	1	7				ENSG00000116688	6	1to1	ENSGACG00000012833	3	10
ENSG00000205726	33	1to1	ENSDARG00000000086	4	4				ENSG00000160051	3	1to1	ENSORLG00000014489	1	3				ENSG00000048707	14	1to1	ENSGACG00000012683	1	18
ENSG00000030304	6	1to1	ENSDARG00000000102	5	3				ENSG00000182866	14	1to1	ENSORLG00000017495	1	2				ENSG00000162496	4	1to1	ENSGACG00000004448	2	1
ENSG00000132915	5	1to1	ENSDARG00000000380	1	3				ENSG00000175130	1	1to1	ENSORLG00000014159	1	1				ENSG00000142634	2	1to1	ENSGACG00000012943	3	3
ENSG00000046651	9	1to1	ENSDARG00000000529	3	12				ENSG00000160058	16	1to1	ENSORLG00000017563	2	1				ENSG00000162461	3	1to1	ENSGACG00000001164	2	11
ENSG00000105701	14	1to1	ENSDARG00000001734	1	8				ENSG00000121904	10	1to1	ENSORLG00000005493	2	5				ENSG00000162458	15	1to1	ENSGACG00000001171	1	9
ENSG00000115289	8	1to1	ENSDARG00000001249	1	4				ENSG00000116560	10	1to1	ENSORLG00000007459	2	6				ENSG00000185519	2	1to1	ENSGACG00000005316	1	2
ENSG00000121904	10	1to1	ENSDARG00000001559	3	5				ENSG00000142687	20	1to1	ENSORLG00000009728	1	4				ENSG00000142632	6	1to1	ENSGACG00000005221	1	1
ENSG00000169435	5	1to1	ENSDARG00000000804	2	6				ENSG00000020129	6	1to1	ENSORLG00000009735	1	1				ENSG00000157191	12	1to1	ENSGACG00000001151	1	0
ENSG00000107937	5	1to1	ENSDARG00000018961	2	2				ENSG00000134698	3	1to1	ENSORLG00000009865	1	9				ENSG00000058453	13	1to1	ENSGACG00000001143	2	13
ENSG00000142327	10	1to1	ENSDARG00000007813	1	3				ENSG00000163873	4	1to1	ENSORLG00000014461	3	4				ENSG00000159363	15	1to1	ENSGACG00000005124	3	13
ENSG00000081760	12	1to1	ENSDARG00000012468	2	1				ENSG00000134697	9	1to1	ENSORLG00000014645	2	6				ENSG00000179051	3	1to1	ENSGACG00000013289	3	12
ENSG00000129514	5	1to1	ENSDARG00000019150	1	0				ENSG00000169218	4	1to1	ENSORLG00000014653	2	1				ENSG00000159423	6	1to1	ENSGACG00000003426	4	12
ENSG00000272886	6	1to1	ENSDARG00000003323	1	5				ENSG00000183317	11	1to1	ENSORLG00000009982	1	4				ENSG00000127481	17	1to1	ENSGACG00000006365	1	17
ENSG00000169684	4	1to1	ENSDARG00000003420	1	4				ENSG00000204084	11	1to1	ENSORLG00000014438	1	8				ENSG00000127463	14	1to1	ENSGACG00000006411	1	3
ENSG00000135547	2	1to1	ENSDARG00000013441	1	0				ENSG00000174574	4	1to1	ENSORLG00000014770	2	0				ENSG00000158748	1	1to1	ENSGACG00000004580	1	0
ENSG00000087338	4	1to1	ENSDARG00000020948	1	5				ENSG00000163909	1	1to1	ENSORLG00000013651	1	0				ENSG00000162542	8	1to1	ENSGACG00000004585	1	4
ENSG00000150593	11	1to1	ENSDARG00000041022	1	2				ENSG00000116983	3	1to1	ENSORLG00000013614	1	0				ENSG00000158816	8	1to1	ENSGACG00000011296	1	2
ENSG00000175467	8	1to1	ENSDARG00000005945	1	2				ENSG00000084072	15	1to1	ENSORLG00000017469	1	1				ENSG00000158828	3	1to1	ENSGACG00000011338	1	1
ENSG00000102755	8	1to1	ENSDARG00000019371	2	13				ENSG00000131236	19	1to1	ENSORLG00000009709	1	5				ENSG00000244038	6	1to1	ENSGACG00000005260	1	7
ENSG00000159176	19	1to1	ENSDARG00000006603	3	4				ENSG00000117000	1	1to1	ENSORLG00000014636	1	1				ENSG00000117245	9	1to1	ENSGACG00000004633	1	9
ENSG00000171320	8	1to1	ENSDARG00000014685	1	4				ENSG00000084073	4	1to1	ENSORLG00000014621	1	5				ENSG00000127483	14	1to1	ENSGACG00000004622	1	8
ENSG00000140848	10	1to1	ENSDARG00000007753	2	5				ENSG00000084070	6	1to1	ENSORLG00000005222	1	7				ENSG00000184677	4	1to1	ENSGACG00000011567	2	5
ENSG00000117266	23	1to1	ENSDARG00000012204	1	1				ENSG00000044012	1	1to1	ENSORLG00000017075	1	1				ENSG00000070886	3	1to1	ENSGACG00000010989	1	3
ENSG00000086758	15	1to1	ENSDARG00000016782	2	24				ENSG00000186409	14	1to1	ENSORLG00000004677	1	8				ENSG00000004487	6	1to1	ENSGACG00000009679	4	8
ENSG00000172020	2	1to1	ENSDARG00000015775	1	2				ENSG00000065978	5	1to1	ENSORLG00000004225	1	10				ENSG00000125944	12	1to1	ENSGACG00000003202	1	10
ENSG00000105851	5	1to1	ENSDARG00000017757	1	10				ENSG00000164007	3	1to1	ENSORLG00000012418	1	2				ENSG00000117318	3	1to1	ENSGACG00000009575	1	0
ENSG00000075218	4	1to1	ENSDARG00000013719	3	2				ENSG00000117385	14	1to1	ENSORLG00000012560	3	0				ENSG00000117602	10	1to1	ENSGACG00000009482	1	1
ENSG00000109685	27	1to1	ENSDARG00000026225	1	5				ENSG00000066056	10	1to1	ENSORLG00000010699	1	14				ENSG00000020633	5	1to1	ENSGACG00000007301	1	2
ENSG00000139624	28	1to1	ENSDARG00000002365	1	2				ENSG00000117399	4	1to1	ENSORLG00000016447	1	6				ENSG00000117614	4	1to1	ENSGACG00000007305	1	2
ENSG00000111713	1	1to1	ENSDARG00000004904	1	1				ENSG00000159479	5	1to1	ENSORLG00000014187	1	6				ENSG00000183726	6	1to1	ENSGACG00000007351	2	5
ENSG00000084628	5	1to1	ENSDARG00000006859	3	3				ENSG00000196517	11	1to1	ENSORLG00000012525	1	1				ENSG00000117643	8	1to1	ENSGACG00000013607	1	5
ENSG00000125965	2	1to1	ENSDARG00000002760	2	0				ENSG00000142945	8	1to1	ENSORLG00000016095	1	3				ENSG00000158008	4	1to1	ENSGACG00000002741	1	1
ENSG00000147536	9	1to1	ENSDARG00000016044	1	1				ENSG00000173846	7	1to1	ENSORLG00000016212	3	6				ENSG00000175087	4	1to1	ENSGACG00000007824	1	1
ENSG00000101290	6	1to1	ENSDARG00000035577	1	6				ENSG00000117425	3	1to1	ENSORLG00000016137	1	2				ENSG00000142675	14	1to1	ENSGACG00000009509	1	16
ENSG00000198589	13	1to1	ENSDARG00000031108	3	13				ENSG00000126107	7	1to1	ENSORLG00000003223	1	12				ENSG00000130695	8	1to1	ENSGACG00000007163	1	5
ENSG00000103043	12	1to1	ENSDARG00000014303	2	4				ENSG00000126088	20	1to1	ENSORLG00000012680	3	8				ENSG00000176092	10	1to1	ENSGACG00000002719	1	6
ENSG00000122299	17	1to1	ENSDARG00000021047	1	9				ENSG00000117450	6	1to1	ENSORLG00000010533	1	5				ENSG00000117676	20	1to1	ENSGACG00000009525	1	2
ENSG00000160058	16	1to1	ENSDARG00000052623	2	8				ENSG00000159592	14	1to1	ENSORLG00000010584	1	6				ENSG00000060642	6	1to1	ENSGACG00000007253	2	3
ENSG00000186318	12	1to1	ENSDARG00000007177	1	1				ENSG00000197429	4	1to1	ENSORLG00000010621	2	9				ENSG00000142765	11	1to1	ENSGACG00000005790	1	9
ENSG00000080166	5	1to1	ENSDARG00000006008	3	1				ENSG00000085998	10	1to1	ENSORLG00000013292	2	9				ENSG00000142733	8	1to1	ENSGACG00000013722	2	3
ENSG00000156261	11	1to1	ENSDARG00000008243	5	5				ENSG00000117480	6	1to1	ENSORLG00000016589	2	9				ENSG00000158195	2	1to1	ENSGACG00000005777	2	5
ENSG00000111666	10	1to1	ENSDARG00000014572	1	1				ENSG00000079277	28	1to1	ENSORLG00000016569	2	15				ENSG00000130775	11	1to1	ENSGACG00000013925	1	0
ENSG00000153898	6	1to1	ENSDARG00000018722	1	12				ENSG00000123473	9	1to1	ENSORLG00000014043	1	6				ENSG00000169403	3	1to1	ENSGACG00000009674	1	0
ENSG00000185800	9	1to1	ENSDARG00000006585	1	0				ENSG00000085831	18	1to1	ENSORLG00000017152	1	3				ENSG00000130766	1	1to1	ENSGACG00000005748	1	6
ENSG00000123600	17	1to1	ENSDARG00000017359	1	7				ENSG00000085832	9	1to1	ENSORLG00000017166	1	23				ENSG00000180098	10	1to1	ENSGACG00000001443	2	11
ENSG00000100316	18	1to1	ENSDARG00000003599	3	19				ENSG00000117859	26	1to1	ENSORLG00000017202	2	23				ENSG00000162419	4	1to1	ENSGACG00000007791	1	5
ENSG00000198742	4	1to1	ENSDARG00000016086	2	5				ENSG00000154222	11	1to1	ENSORLG00000003678	1	9				ENSG00000198492	10	1to1	ENSGACG00000009603	3	3
ENSG00000102780	7	1to1	ENSDARG00000018716	3	6				ENSG00000085840	2	1to1	ENSORLG00000013547	1	2				ENSG00000162510	3	1to1	ENSGACG00000005741	1	3
ENSG00000187848	8	1to1	ENSDARG00000002300	1	5				ENSG00000134744	21	1to1	ENSORLG00000013135	1	11				ENSG00000134644	23	1to1	ENSGACG00000005717	2	8
ENSG00000163611	7	1to1	ENSDARG00000004647	1	19				ENSG00000116157	2	1to1	ENSORLG00000013157	3	5				ENSG00000084628	5	1to1	ENSGACG00000005700	3	0
ENSG00000065615	3	1to1	ENSDARG00000020898	1	5				ENSG00000121310	26	1to1	ENSORLG00000014668	1	3				ENSG00000084636	17	1to1	ENSGACG00000007310	1	14
ENSG00000142102	8	1to1	ENSDARG00000014311	1	9				ENSG00000174348	7	1to1	ENSORLG00000014255	2	2				ENSG00000121753	15	1to1	ENSGACG00000007293	1	15
ENSG00000105784	9	1to1	ENSDARG00000009961	1	1				ENSG00000116209	9	1to1	ENSORLG00000020673	1	14				ENSG00000121775	9	1to1	ENSGACG00000006544	3	1
ENSG00000175426	4	1to1	ENSDARG00000002600	2	2				ENSG00000006555	5	1to1	ENSORLG00000009920	1	0				ENSG00000084652	2	1to1	ENSGACG00000009140	1	2
ENSG00000176619	6	1to1	ENSDARG00000009933	2	4				ENSG00000169174	2	1to1	ENSORLG00000001627	1	3				ENSG00000182866	14	1to1	ENSGACG00000007232	1	5
ENSG00000139921	3	1to1	ENSDARG00000019487	1	3				ENSG00000162402	6	1to1	ENSORLG00000001683	3	10				ENSG00000160058	16	1to1	ENSGACG00000007418	2	6
ENSG00000100612	12	1to1	ENSDARG00000003444	1	2				ENSG00000157131	1	1to1	ENSORLG00000009804	2	12				ENSG00000160062	2	1to1	ENSGACG00000007089	2	1
ENSG00000184840	6	1to1	ENSDARG00000004261	2	2				ENSG00000021852	6	1to1	ENSORLG00000009829	1	17				ENSG00000121904	10	1to1	ENSGACG00000007372	2	2
ENSG00000183283	15	1to1	ENSDARG00000007867	1	3				ENSG00000134709	6	1to1	ENSORLG00000014822	1	12				ENSG00000116544	3	1to1	ENSGACG00000007439	1	3
ENSG00000162639	6	1to1	ENSDARG00000018871	3	2				ENSG00000162599	14	1to1	ENSORLG00000003529	1	4				ENSG00000116560	10	1to1	ENSGACG00000002034	3	10
ENSG00000125107	23	1to1	ENSDARG00000004174	5	34				ENSG00000116641	9	1to1	ENSORLG00000010464	1	20				ENSG00000142687	20	1to1	ENSGACG00000002660	1	3
ENSG00000092036	21	1to1	ENSDARG00000016594	1	9				ENSG00000125703	5	1to1	ENSORLG00000010404	1	13				ENSG00000020129	6	1to1	ENSGACG00000002669	1	2
ENSG00000001561	1	1to1	ENSDARG00000006877	2	2				ENSG00000185483	4	1to1	ENSORLG00000010196	2	1				ENSG00000134698	3	1to1	ENSGACG00000002683	1	3
ENSG00000129245	7	1to1	ENSDARG00000016260	2	7				ENSG00000158966	4	1to1	ENSORLG00000010145	1	1				ENSG00000163873	4	1to1	ENSGACG00000013802	3	4
ENSG00000109814	12	1to1	ENSDARG00000019838	2	5				ENSG00000162434	6	1to1	ENSORLG00000010063	1	11				ENSG00000134697	9	1to1	ENSGACG00000013692	4	3
ENSG00000130414	14	1to1	ENSDARG00000013333	2	5				ENSG00000162433	8	1to1	ENSORLG00000009987	2	12				ENSG00000169218	4	1to1	ENSGACG00000013691	1	1
ENSG00000156469	5	1to1	ENSDARG00000003207	3	1				ENSG00000116675	8	1to1	ENSORLG00000009969	1	9				ENSG00000183317	11	1to1	ENSGACG00000002696	2	7
ENSG00000105699	14	1to1	ENSDARG00000010025	4	4				ENSG00000184588	18	1to1	ENSORLG00000009796	4	4				ENSG00000204084	11	1to1	ENSGACG00000013866	1	24
ENSG00000136824	5	1to1	ENSDARG00000017744	3	9				ENSG00000081985	6	1to1	ENSORLG00000015026	1	6				ENSG00000174574	4	1to1	ENSGACG00000013657	1	8
ENSG00000132953	4	1to1	ENSDARG00000010281	3	9				ENSG00000024526	5	1to1	ENSORLG00000012180	2	4				ENSG00000163909	1	1to1	ENSGACG00000007492	1	0
ENSG00000274070	2	1to1	ENSDARG00000018985	1	3				ENSG00000066557	1	1to1	ENSORLG00000002541	1	13				ENSG00000116983	3	1to1	ENSGACG00000009273	1	2
ENSG00000006468	23	1to1	ENSDARG00000055183	1	5				ENSG00000178965	5	1to1	ENSORLG00000003981	1	7				ENSG00000084072	15	1to1	ENSGACG00000007165	1	4
ENSG00000147246	3	1to1	ENSDARG00000018228	2	2				ENSG00000162623	8	1to1	ENSORLG00000004470	3	9				ENSG00000131236	19	1to1	ENSGACG00000002653	1	2
ENSG00000113441	5	1to1	ENSDARG00000014403	1	3				ENSG00000142892	5	1to1	ENSORLG00000003318	2	2				ENSG00000117000	1	1to1	ENSGACG00000009288	1	4
ENSG00000081320	5	1to1	ENSDARG00000014348	2	5				ENSG00000077254	18	1to1	ENSORLG00000003442	2	10				ENSG00000084073	4	1to1	ENSGACG00000009297	1	5
ENSG00000132437	14	1to1	ENSDARG00000016494	2	5				ENSG00000180488	4	1to1	ENSORLG00000003471	1	18				ENSG00000084070	6	1to1	ENSGACG00000007231	1	2
ENSG00000164494	3	1to1	ENSDARG00000012563	1	0				ENSG00000162613	13	1to1	ENSORLG00000003540	2	22				ENSG00000010803	17	1to1	ENSGACG00000013958	2	1
ENSG00000185122	14	1to1	ENSDARG00000008818	6	3				ENSG00000162616	6	1to1	ENSORLG00000003581	1	1				ENSG00000065978	5	1to1	ENSGACG00000006447	1	14
ENSG00000138166	2	1to1	ENSDARG00000019307	1	1				ENSG00000162618	2	1to1	ENSORLG00000006488	2	5				ENSG00000164007	3	1to1	ENSGACG00000010998	3	0
ENSG00000241685	6	1to1	ENSDARG00000008383	1	4				ENSG00000137941	14	1to1	ENSORLG00000006346	1	5				ENSG00000117385	14	1to1	ENSGACG00000011029	2	7
ENSG00000156958	22	1to1	ENSDARG00000004059	2	0				ENSG00000137976	2	1to1	ENSORLG00000006278	2	4				ENSG00000066056	10	1to1	ENSGACG00000006730	1	14
ENSG00000109158	5	1to1	ENSDARG00000013389	1	1				ENSG00000117133	2	1to1	ENSORLG00000006245	1	1				ENSG00000117399	4	1to1	ENSGACG00000013626	1	0
ENSG00000187741	32	1to1	ENSDARG00000070216	1	11				ENSG00000171517	3	1to1	ENSORLG00000005998	2	1				ENSG00000159479	5	1to1	ENSGACG00000003948	1	4
ENSG00000064490	15	1to1	ENSDARG00000016730	2	2				ENSG00000153898	6	1to1	ENSORLG00000005977	1	4				ENSG00000196517	11	1to1	ENSGACG00000014462	1	1
ENSG00000013306	17	1to1	ENSDARG00000007449	3	8				ENSG00000162643	6	1to1	ENSORLG00000010878	1	25				ENSG00000198520	20	1to1	ENSGACG00000012212	1	4
ENSG00000143341	5	1to1	ENSDARG00000016936	3	10				ENSG00000142867	2	1to1	ENSORLG00000017725	1	2				ENSG00000142945	8	1to1	ENSGACG00000013814	1	2
ENSG00000152795	8	1to1	ENSDARG00000003429	5	7				ENSG00000171502	5	1to1	ENSORLG00000010818	1	10				ENSG00000173846	7	1to1	ENSGACG00000013777	1	14
ENSG00000112769	22	1to1	ENSDARG00000020785	1	4				ENSG00000122417	22	1to1	ENSORLG00000017726	1	7				ENSG00000117425	3	1to1	ENSGACG00000013809	1	0
ENSG00000198765	10	1to1	ENSDARG00000003904	2	29				ENSG00000143013	4	1to1	ENSORLG00000002259	1	2				ENSG00000126107	7	1to1	ENSGACG00000016471	1	13
ENSG00000087245	8	1to1	ENSDARG00000017676	1	2				ENSG00000137947	7	1to1	ENSORLG00000004899	1	6				ENSG00000126088	20	1to1	ENSGACG00000014377	1	2
ENSG00000182511	17	1to1	ENSDARG00000011449	5	8				ENSG00000137944	5	1to1	ENSORLG00000016325	1	13				ENSG00000117450	6	1to1	ENSGACG00000016172	2	5
ENSG00000085449	6	1to1	ENSDARG00000005425	2	2				ENSG00000171488	4	1to1	ENSORLG00000002275	1	1				ENSG00000159592	14	1to1	ENSGACG00000016163	2	13
ENSG00000130783	6	1to1	ENSDARG00000077445	1	8				ENSG00000097046	5	1to1	ENSORLG00000004956	3	12				ENSG00000197429	4	1to1	ENSGACG00000016161	1	0
ENSG00000160360	6	1to1	ENSDARG00000054874	1	3				ENSG00000069702	11	1to1	ENSORLG00000013933	1	6				ENSG00000085998	10	1to1	ENSGACG00000005215	1	8
ENSG00000064655	10	1to1	ENSDARG00000018984	2	4				ENSG00000122484	3	1to1	ENSORLG00000005042	2	12				ENSG00000117480	6	1to1	ENSGACG00000011857	1	8
ENSG00000025796	10	1to1	ENSDARG00000017740	4	6				ENSG00000067208	8	1to1	ENSORLG00000013797	1	6				ENSG00000079277	28	1to1	ENSGACG00000011869	1	5
ENSG00000117399	4	1to1	ENSDARG00000020192	3	7				ENSG00000143033	14	1to1	ENSORLG00000005121	1	18				ENSG00000123473	9	1to1	ENSGACG00000013582	1	2
ENSG00000173548	2	1to1	ENSDARG00000014954	2	1				ENSG00000122483	10	1to1	ENSORLG00000005133	1	12				ENSG00000085831	18	1to1	ENSGACG00000011083	2	3
ENSG00000115085	8	1to1	ENSDARG00000015752	2	1				ENSG00000023909	5	1to1	ENSORLG00000017101	3	6				ENSG00000085832	9	1to1	ENSGACG00000011065	1	20
ENSG00000073861	2	1to1	ENSDARG00000004473	1	1				ENSG00000188641	4	1to1	ENSORLG00000013626	1	13				ENSG00000117859	26	1to1	ENSGACG00000010999	3	14
ENSG00000078053	9	1to1	ENSDARG00000007663	1	15				ENSG00000162627	5	1to1	ENSORLG00000019271	1	4				ENSG00000154222	11	1to1	ENSGACG00000016597	1	16
ENSG00000115128	2	1to1	ENSDARG00000009753	2	3				ENSG00000122477	4	1to1	ENSORLG00000003329	1	7				ENSG00000085840	2	1to1	ENSGACG00000005437	1	5
ENSG00000100731	15	1to1	ENSDARG00000011819	2	8				ENSG00000137992	2	1to1	ENSORLG00000003352	1	2				ENSG00000134744	21	1to1	ENSGACG00000005282	1	11
ENSG00000205301	9	1to1	ENSDARG00000079103	1	3				ENSG00000170989	3	1to1	ENSORLG00000014096	1	0				ENSG00000116157	2	1to1	ENSGACG00000005246	2	2
ENSG00000254986	17	1to1	ENSDARG00000020676	3	3				ENSG00000162639	6	1to1	ENSORLG00000011389	2	8				ENSG00000121310	26	1to1	ENSGACG00000014569	1	8
ENSG00000121775	9	1to1	ENSDARG00000018956	1	2				ENSG00000116266	7	1to1	ENSORLG00000011502	1	11				ENSG00000174348	7	1to1	ENSGACG00000003347	2	10
ENSG00000145868	20	1to1	ENSDARG00000006924	1	4				ENSG00000116299	14	1to1	ENSORLG00000006540	1	3				ENSG00000116209	9	1to1	ENSGACG00000016804	2	7
ENSG00000087365	17	1to1	ENSDARG00000018049	1	7				ENSG00000143126	4	1to1	ENSORLG00000000182	2	7				ENSG00000006555	5	1to1	ENSGACG00000007207	2	2
ENSG00000076716	1	1to1	ENSDARG00000015472	1	3				ENSG00000134183	2	1to1	ENSORLG00000006010	1	0				ENSG00000162402	6	1to1	ENSGACG00000001152	1	11
ENSG00000064545	15	1to1	ENSDARG00000012790	2	4				ENSG00000143093	9	1to1	ENSORLG00000000397	1	9				ENSG00000157131	1	1to1	ENSGACG00000016338	2	15
ENSG00000071537	6	1to1	ENSDARG00000004581	1	4				ENSG00000197852	7	1to1	ENSORLG00000005822	1	1				ENSG00000021852	6	1to1	ENSGACG00000016323	3	5
ENSG00000005469	7	1to1	ENSDARG00000040352	1	4				ENSG00000007341	28	1to1	ENSORLG00000005920	1	3				ENSG00000134709	6	1to1	ENSGACG00000014545	2	20
ENSG00000087053	15	1to1	ENSDARG00000004616	1	1				ENSG00000198799	5	1to1	ENSORLG00000007549	1	5				ENSG00000162599	14	1to1	ENSGACG00000003153	1	3
ENSG00000076053	8	1to1	ENSDARG00000020841	1	2				ENSG00000116793	12	1to1	ENSORLG00000016901	1	16				ENSG00000162604	12	1to1	ENSGACG00000003158	2	4
ENSG00000136856	15	1to1	ENSDARG00000020344	1	3				ENSG00000188761	6	1to1	ENSORLG00000016059	1	4				ENSG00000116641	9	1to1	ENSGACG00000006859	2	20
ENSG00000143387	3	1to1	ENSDARG00000040251	1	1				ENSG00000134262	14	1to1	ENSORLG00000002087	1	9				ENSG00000125703	5	1to1	ENSGACG00000006923	1	1
ENSG00000112624	3	1to1	ENSDARG00000016089	2	2				ENSG00000175984	6	1to1	ENSORLG00000000628	2	15				ENSG00000185483	4	1to1	ENSGACG00000007064	2	1
ENSG00000113569	8	1to1	ENSDARG00000001777	2	8				ENSG00000116748	3	1to1	ENSORLG00000000655	2	19				ENSG00000158966	4	1to1	ENSGACG00000007086	1	1
ENSG00000169299	5	1to1	ENSDARG00000018178	1	2				ENSG00000052723	10	1to1	ENSORLG00000000742	2	2				ENSG00000162437	3	1to1	ENSGACG00000007122	2	2
ENSG00000169093	6	1to1	ENSDARG00000021433	2	4				ENSG00000198765	10	1to1	ENSORLG00000006520	1	18				ENSG00000162434	6	1to1	ENSGACG00000007145	1	15
ENSG00000129675	3	1to1	ENSDARG00000006683	2	7				ENSG00000143061	4	1to1	ENSORLG00000017870	1	2				ENSG00000162433	8	1to1	ENSGACG00000007168	2	8
ENSG00000135678	13	1to1	ENSDARG00000011769	3	7				ENSG00000134253	5	1to1	ENSORLG00000008347	1	0				ENSG00000116675	8	1to1	ENSGACG00000007183	1	6
ENSG00000138709	10	1to1	ENSDARG00000061169	2	10				ENSG00000198162	5	1to1	ENSORLG00000008338	1	2				ENSG00000184588	18	1to1	ENSGACG00000007263	1	3
ENSG00000152192	1	1to1	ENSDARG00000005559	1	0				ENSG00000183508	1	1to1	ENSORLG00000008334	1	2				ENSG00000081985	6	1to1	ENSGACG00000014528	1	13
ENSG00000170689	1	1to1	ENSDARG00000056023	2	1				ENSG00000155761	13	1to1	ENSORLG00000005265	1	19				ENSG00000024526	5	1to1	ENSGACG00000005920	1	1
ENSG00000121060	9	1to1	ENSDARG00000015865	3	12				ENSG00000116882	5	1to1	ENSORLG00000008512	1	10				ENSG00000066557	1	1to1	ENSGACG00000002039	1	11
ENSG00000116819	1	1to1	ENSDARG00000008861	1	0				ENSG00000134250	8	1to1	ENSORLG00000004154	1	7				ENSG00000172260	6	1to1	ENSGACG00000009483	1	3
ENSG00000169032	3	1to1	ENSDARG00000007825	1	6				ENSG00000143127	4	1to1	ENSORLG00000010249	2	4				ENSG00000162623	8	1to1	ENSGACG00000014630	1	3
ENSG00000105819	8	1to1	ENSDARG00000016979	3	5				ENSG00000131779	3	1to1	ENSORLG00000010937	1	3				ENSG00000142892	5	1to1	ENSGACG00000016533	1	5
ENSG00000103546	10	1to1	ENSDARG00000016141	2	6				ENSG00000271601	1	1to1	ENSORLG00000003036	1	0				ENSG00000077254	18	1to1	ENSGACG00000016551	1	12
ENSG00000102786	20	1to1	ENSDARG00000013025	2	10				ENSG00000168509	5	1to1	ENSORLG00000016825	1	0				ENSG00000180488	4	1to1	ENSGACG00000016560	1	4
ENSG00000164961	8	1to1	ENSDARG00000017190	1	3				ENSG00000131778	10	1to1	ENSORLG00000003673	1	11				ENSG00000162613	13	1to1	ENSGACG00000016563	1	18
ENSG00000143799	9	1to1	ENSDARG00000019529	1	7				ENSG00000116128	4	1to1	ENSORLG00000017920	1	1				ENSG00000162616	6	1to1	ENSGACG00000016570	1	0
ENSG00000172890	22	1to1	ENSDARG00000009903	2	9				ENSG00000162836	10	1to1	ENSORLG00000017924	1	0				ENSG00000122420	4	1to1	ENSGACG00000011963	2	0
ENSG00000205593	5	1to1	ENSDARG00000011605	1	11				ENSG00000014914	10	1to1	ENSORLG00000016284	1	1				ENSG00000162618	2	1to1	ENSGACG00000009517	3	5
ENSG00000124209	2	1to1	ENSDARG00000015807	2	1				ENSG00000264522	3	1to1	ENSORLG00000016275	1	1				ENSG00000137941	14	1to1	ENSGACG00000009588	1	6
ENSG00000164404	5	1to1	ENSDARG00000003229	1	0				ENSG00000117360	7	1to1	ENSORLG00000010330	1	5				ENSG00000137976	2	1to1	ENSGACG00000009671	1	1
ENSG00000151092	15	1to1	ENSDARG00000003205	1	9				ENSG00000143374	14	1to1	ENSORLG00000010391	1	16				ENSG00000117133	2	1to1	ENSGACG00000009686	1	2
ENSG00000213380	6	1to1	ENSDARG00000002798	1	4				ENSG00000143382	7	1to1	ENSORLG00000010424	2	6				ENSG00000171517	3	1to1	ENSGACG00000009820	1	2
ENSG00000165186	3	1to1	ENSDARG00000018066	2	0				ENSG00000143387	3	1to1	ENSORLG00000015716	1	5				ENSG00000153898	6	1to1	ENSGACG00000009823	1	4
ENSG00000166869	1	1to1	ENSDARG00000025788	1	4				ENSG00000143437	12	1to1	ENSORLG00000010551	1	19				ENSG00000162643	6	1to1	ENSGACG00000006604	1	12
ENSG00000083097	7	1to1	ENSDARG00000019962	1	9				ENSG00000143412	2	1to1	ENSORLG00000010101	1	6				ENSG00000142867	2	1to1	ENSGACG00000017241	1	0
ENSG00000143493	11	1to1	ENSDARG00000019300	2	8				ENSG00000143409	7	1to1	ENSORLG00000001245	1	3				ENSG00000171502	5	1to1	ENSGACG00000006637	2	4
ENSG00000134987	6	1to1	ENSDARG00000004774	1	8				ENSG00000163155	2	1to1	ENSORLG00000015824	1	2				ENSG00000122417	22	1to1	ENSGACG00000017229	3	2
ENSG00000188833	5	1to1	ENSDARG00000005565	3	7				ENSG00000163157	6	1to1	ENSORLG00000015802	5	10				ENSG00000143013	4	1to1	ENSGACG00000004383	1	1
ENSG00000196305	12	1to1	ENSDARG00000007955	1	12				ENSG00000143390	21	1to1	ENSORLG00000001269	1	5				ENSG00000137947	7	1to1	ENSGACG00000015696	1	12
ENSG00000134575	14	1to1	ENSDARG00000007244	1	1				ENSG00000143365	3	1to1	ENSORLG00000009486	1	3				ENSG00000137944	5	1to1	ENSGACG00000004360	2	21
ENSG00000113141	13	1to1	ENSDARG00000004161	1	3				ENSG00000160679	7	1to1	ENSORLG00000010919	2	9				ENSG00000171488	4	1to1	ENSGACG00000004354	1	1
ENSG00000137947	7	1to1	ENSDARG00000019489	1	6				ENSG00000143621	5	1to1	ENSORLG00000010955	1	6				ENSG00000162669	9	1to1	ENSGACG00000015686	1	2
ENSG00000057608	9	1to1	ENSDARG00000005451	1	15				ENSG00000198837	13	1to1	ENSORLG00000020838	2	20				ENSG00000097046	5	1to1	ENSGACG00000015684	1	3
ENSG00000122203	13	1to1	ENSDARG00000003127	3	7				ENSG00000160741	10	1to1	ENSORLG00000020835	1	13				ENSG00000069702	11	1to1	ENSGACG00000004328	2	1
ENSG00000118492	12	1to1	ENSDARG00000005595	1	14				ENSG00000143578	13	1to1	ENSORLG00000020829	1	9				ENSG00000122484	3	1to1	ENSGACG00000015678	2	7
ENSG00000118217	2	1to1	ENSDARG00000012656	2	3				ENSG00000143545	5	1to1	ENSORLG00000010000	1	7				ENSG00000067208	8	1to1	ENSGACG00000004241	2	8
ENSG00000066117	12	1to1	ENSDARG00000019004	2	3				ENSG00000143569	20	1to1	ENSORLG00000000418	1	19				ENSG00000143033	14	1to1	ENSGACG00000015665	1	3
ENSG00000121310	26	1to1	ENSDARG00000016607	3	8				ENSG00000143515	6	1to1	ENSORLG00000009604	2	10				ENSG00000122483	10	1to1	ENSGACG00000015662	1	7
ENSG00000143486	11	1to1	ENSDARG00000012929	2	14				ENSG00000143603	5	1to1	ENSORLG00000009976	2	1				ENSG00000023909	5	1to1	ENSGACG00000011182	2	3
ENSG00000107807	5	1to1	ENSDARG00000011273	2	1				ENSG00000163348	3	1to1	ENSORLG00000000463	1	2				ENSG00000188641	4	1to1	ENSGACG00000014875	1	18
ENSG00000166860	1	1to1	ENSDARG00000019265	1	0				ENSG00000160691	11	1to1	ENSORLG00000009745	1	13				ENSG00000162627	5	1to1	ENSGACG00000000934	1	2
ENSG00000162959	9	1to1	ENSDARG00000010823	2	6				ENSG00000160685	7	1to1	ENSORLG00000010678	1	1				ENSG00000117598	3	1to1	ENSGACG00000000933	1	4
ENSG00000168556	2	1to1	ENSDARG00000013042	3	0				ENSG00000143537	32	1to1	ENSORLG00000016890	1	16				ENSG00000122477	4	1to1	ENSGACG00000013444	2	8
ENSG00000169682	12	1to1	ENSDARG00000011925	2	6				ENSG00000173171	8	1to1	ENSORLG00000016864	1	2				ENSG00000137992	2	1to1	ENSGACG00000013457	2	2
ENSG00000221818	4	1to1	ENSDARG00000042525	1	7				ENSG00000125459	18	1to1	ENSORLG00000009462	1	3				ENSG00000170989	3	1to1	ENSGACG00000013537	1	1
ENSG00000249915	13	1to1	ENSDARG00000005220	1	2				ENSG00000198715	15	1to1	ENSORLG00000001614	1	4				ENSG00000162639	6	1to1	ENSGACG00000006440	1	4
ENSG00000101473	12	1to1	ENSDARG00000014138	1	1				ENSG00000132677	9	1to1	ENSORLG00000015596	1	11				ENSG00000116266	7	1to1	ENSGACG00000006461	3	5
ENSG00000076924	4	1to1	ENSDARG00000007092	1	3				ENSG00000132702	5	1to1	ENSORLG00000015619	2	6				ENSG00000116299	14	1to1	ENSGACG00000008195	1	6
ENSG00000160683	1	1to1	ENSDARG00000010514	1	0				ENSG00000162729	5	1to1	ENSORLG00000005224	1	2				ENSG00000143126	4	1to1	ENSGACG00000001065	1	3
ENSG00000119125	9	1to1	ENSDARG00000002986	1	8				ENSG00000122218	7	1to1	ENSORLG00000002857	2	19				ENSG00000134183	2	1to1	ENSGACG00000007705	2	7
ENSG00000185156	1	1to1	ENSDARG00000014761	1	0				ENSG00000162736	14	1to1	ENSORLG00000002927	2	6				ENSG00000143093	9	1to1	ENSGACG00000001029	1	1
ENSG00000141736	22	1to1	ENSDARG00000026294	3	4				ENSG00000158773	11	1to1	ENSORLG00000015402	1	10				ENSG00000197852	7	1to1	ENSGACG00000006147	1	1
ENSG00000144712	5	1to1	ENSDARG00000005749	1	3				ENSG00000143258	10	1to1	ENSORLG00000008638	2	0				ENSG00000007341	28	1to1	ENSGACG00000006093	3	4
ENSG00000126457	21	1to1	ENSDARG00000010246	2	8				ENSG00000158850	13	1to1	ENSORLG00000008727	1	4				ENSG00000155367	5	1to1	ENSGACG00000005376	2	7
ENSG00000136750	4	1to1	ENSDARG00000015537	3	6				ENSG00000158882	9	1to1	ENSORLG00000005871	2	9				ENSG00000116793	12	1to1	ENSGACG00000004705	2	15
ENSG00000065978	5	1to1	ENSDARG00000004757	4	17				ENSG00000158887	7	1to1	ENSORLG00000002561	1	4				ENSG00000188761	6	1to1	ENSGACG00000000307	1	2
ENSG00000108405	4	1to1	ENSDARG00000016695	2	2				ENSG00000081721	5	1to1	ENSORLG00000013816	2	6				ENSG00000134262	14	1to1	ENSGACG00000013155	2	10
ENSG00000121075	7	1to1	ENSDARG00000030058	1	0				ENSG00000118217	2	1to1	ENSORLG00000016676	2	4				ENSG00000175984	6	1to1	ENSGACG00000004454	1	13
ENSG00000101210	2	1to1	ENSDARG00000006838	1	5				ENSG00000117143	7	1to1	ENSORLG00000015154	2	9				ENSG00000116748	3	1to1	ENSGACG00000004467	3	18
ENSG00000124440	19	1to1	ENSDARG00000041169	3	11				ENSG00000162733	6	1to1	ENSORLG00000015116	1	0				ENSG00000052723	10	1to1	ENSGACG00000004553	1	0
ENSG00000169857	3	1to1	ENSDARG00000002894	2	3				ENSG00000117152	10	1to1	ENSORLG00000012383	2	1				ENSG00000198765	10	1to1	ENSGACG00000005335	1	8
ENSG00000136274	2	1to1	ENSDARG00000012347	1	2				ENSG00000198842	4	1to1	ENSORLG00000001631	1	1				ENSG00000143061	4	1to1	ENSGACG00000003812	1	2
ENSG00000100982	3	1to1	ENSDARG00000004917	2	4				ENSG00000143162	2	1to1	ENSORLG00000001141	1	4				ENSG00000134247	3	1to1	ENSGACG00000014419	1	4
ENSG00000176697	19	1to1	ENSDARG00000018817	5	2				ENSG00000117477	5	1to1	ENSORLG00000005615	1	3				ENSG00000134253	5	1to1	ENSGACG00000008289	1	8
ENSG00000111530	8	1to1	ENSDARG00000017841	1	7				ENSG00000000460	9	1to1	ENSORLG00000016744	1	11				ENSG00000198162	5	1to1	ENSGACG00000008277	2	6
ENSG00000006530	10	1to1	ENSDARG00000009837	1	5				ENSG00000203740	2	1to1	ENSORLG00000013457	1	1				ENSG00000183508	1	1to1	ENSGACG00000008276	1	1
ENSG00000177479	31	1to1	ENSDARG00000012848	2	7				ENSG00000076321	5	1to1	ENSORLG00000013145	1	4				ENSG00000155761	13	1to1	ENSGACG00000019701	1	25
ENSG00000185010	5	1to1	ENSDARG00000015247	2	8				ENSG00000185278	5	1to1	ENSORLG00000014087	3	1				ENSG00000134250	8	1to1	ENSGACG00000012442	1	1
ENSG00000180104	10	1to1	ENSDARG00000014582	3	9				ENSG00000117601	4	1to1	ENSORLG00000014069	1	7				ENSG00000143127	4	1to1	ENSGACG00000011820	1	0
ENSG00000136040	11	1to1	ENSDARG00000015278	2	8				ENSG00000116183	5	1to1	ENSORLG00000013056	1	5				ENSG00000131779	3	1to1	ENSGACG00000000541	1	3
ENSG00000143801	10	1to1	ENSDARG00000015540	1	2				ENSG00000152092	5	1to1	ENSORLG00000013099	3	3				ENSG00000271601	1	1to1	ENSGACG00000003809	2	1
ENSG00000108773	5	1to1	ENSDARG00000006017	3	4				ENSG00000186283	7	1to1	ENSORLG00000017174	1	0				ENSG00000131778	10	1to1	ENSGACG00000014042	1	8
ENSG00000175592	5	1to1	ENSDARG00000015355	2	2				ENSG00000057252	4	1to1	ENSORLG00000017233	1	10				ENSG00000116128	4	1to1	ENSGACG00000003683	1	3
ENSG00000111144	10	1to1	ENSDARG00000006029	2	5				ENSG00000116218	2	1to1	ENSORLG00000008690	1	6				ENSG00000162836	10	1to1	ENSGACG00000003672	2	4
ENSG00000068078	10	1to1	ENSDARG00000004782	3	4				ENSG00000116260	4	1to1	ENSORLG00000017352	1	7				ENSG00000014914	10	1to1	ENSGACG00000013174	1	4
ENSG00000164294	8	1to1	ENSDARG00000013302	1	1				ENSG00000121454	3	1to1	ENSORLG00000017360	1	1				ENSG00000264522	3	1to1	ENSGACG00000013171	1	3
ENSG00000165280	7	1to1	ENSDARG00000020008	8	6				ENSG00000135823	4	1to1	ENSORLG00000000093	1	5				ENSG00000117360	7	1to1	ENSGACG00000011792	1	4
ENSG00000112335	4	1to1	ENSDARG00000008678	3	4				ENSG00000135829	8	1to1	ENSORLG00000007454	1	11				ENSG00000143374	14	1to1	ENSGACG00000011734	1	20
ENSG00000188677	10	1to1	ENSDARG00000019117	3	11				ENSG00000135862	6	1to1	ENSORLG00000007419	1	3				ENSG00000143369	7	1to1	ENSGACG00000012231	2	4
ENSG00000152952	10	1to1	ENSDARG00000011821	4	2				ENSG00000116701	7	1to1	ENSORLG00000005388	1	12				ENSG00000143382	7	1to1	ENSGACG00000011722	1	4
ENSG00000118705	8	1to1	ENSDARG00000009724	2	8				ENSG00000143344	2	1to1	ENSORLG00000016496	1	22				ENSG00000143387	3	1to1	ENSGACG00000013402	4	7
ENSG00000177981	17	1to1	ENSDARG00000003383	4	3				ENSG00000198860	7	1to1	ENSORLG00000008363	1	4				ENSG00000143437	12	1to1	ENSGACG00000011686	1	19
ENSG00000128294	9	1to1	ENSDARG00000001972	1	0				ENSG00000116406	6	1to1	ENSORLG00000004064	3	18				ENSG00000143412	2	1to1	ENSGACG00000002726	2	8
ENSG00000166839	10	1to1	ENSDARG00000074485	2	7				ENSG00000143341	5	1to1	ENSORLG00000009600	3	15				ENSG00000143409	7	1to1	ENSGACG00000009933	2	12
ENSG00000100099	18	1to1	ENSDARG00000013795	1	4				ENSG00000047410	9	1to1	ENSORLG00000013763	1	12				ENSG00000163155	2	1to1	ENSGACG00000013561	1	0
ENSG00000165113	7	1to1	ENSDARG00000068123	5	3				ENSG00000134376	10	1to1	ENSORLG00000008716	1	2				ENSG00000163157	6	1to1	ENSGACG00000013516	4	8
ENSG00000166200	8	1to1	ENSDARG00000004785	2	6				ENSG00000213047	12	1to1	ENSORLG00000008739	3	6				ENSG00000143365	3	1to1	ENSGACG00000012239	1	4
ENSG00000157613	6	1to1	ENSDARG00000015793	1	1				ENSG00000081237	14	1to1	ENSORLG00000008808	1	26				ENSG00000160679	7	1to1	ENSGACG00000000529	1	4
ENSG00000185615	7	1to1	ENSDARG00000018263	2	0				ENSG00000116833	6	1to1	ENSORLG00000006933	1	1				ENSG00000143621	5	1to1	ENSGACG00000000543	3	18
ENSG00000172458	3	1to1	ENSDARG00000010700	1	1				ENSG00000116852	5	1to1	ENSORLG00000016093	1	8				ENSG00000198837	13	1to1	ENSGACG00000002947	1	26
ENSG00000101442	1	1to1	ENSDARG00000012995	1	3				ENSG00000159176	19	1to1	ENSORLG00000008293	2	8				ENSG00000160741	10	1to1	ENSGACG00000002942	1	21
ENSG00000117971	6	1to1	ENSDARG00000019983	1	0				ENSG00000143851	18	1to1	ENSORLG00000018268	1	4				ENSG00000143545	5	1to1	ENSGACG00000011925	2	7
ENSG00000167114	2	1to1	ENSDARG00000017047	1	1				ENSG00000133067	8	1to1	ENSORLG00000008434	3	2				ENSG00000143569	20	1to1	ENSGACG00000004446	1	17
ENSG00000180815	5	1to1	ENSDARG00000013310	2	6				ENSG00000143847	13	1to1	ENSORLG00000015900	1	7				ENSG00000143515	6	1to1	ENSGACG00000012156	1	6
ENSG00000181004	3	1to1	ENSDARG00000016112	1	3				ENSG00000143842	10	1to1	ENSORLG00000012066	1	2				ENSG00000143603	5	1to1	ENSGACG00000011942	1	4
ENSG00000171759	15	1to1	ENSDARG00000020143	1	6				ENSG00000143845	11	1to1	ENSORLG00000012080	1	7				ENSG00000163348	3	1to1	ENSGACG00000004486	1	1
ENSG00000048028	15	1to1	ENSDARG00000008880	2	19				ENSG00000133056	8	1to1	ENSORLG00000010776	1	8				ENSG00000160691	11	1to1	ENSGACG00000012077	1	4
ENSG00000169251	10	1to1	ENSDARG00000015676	2	2				ENSG00000198625	17	1to1	ENSORLG00000015916	1	9				ENSG00000160685	7	1to1	ENSGACG00000011635	1	1
ENSG00000184743	4	1to1	ENSDARG00000004270	4	13				ENSG00000170382	4	1to1	ENSORLG00000015668	1	0				ENSG00000143537	32	1to1	ENSGACG00000000876	1	17
ENSG00000049192	8	1to1	ENSDARG00000041982	2	4				ENSG00000163545	1	1to1	ENSORLG00000000229	1	1				ENSG00000173171	8	1to1	ENSGACG00000003143	1	6
ENSG00000165795	77	1to1	ENSDARG00000011170	2	5				ENSG00000162873	12	1to1	ENSORLG00000012126	1	0				ENSG00000125459	18	1to1	ENSGACG00000002391	3	5
ENSG00000109861	9	1to1	ENSDARG00000018806	1	0				ENSG00000117266	23	1to1	ENSORLG00000012176	4	4				ENSG00000254726	2	1to1	ENSGACG00000013282	1	0
ENSG00000162757	1	1to1	ENSDARG00000017657	1	0				ENSG00000158711	5	1to1	ENSORLG00000012230	2	2				ENSG00000198715	15	1to1	ENSGACG00000010069	2	7
ENSG00000021826	12	1to1	ENSDARG00000020028	1	4				ENSG00000133065	4	1to1	ENSORLG00000012106	1	3				ENSG00000132677	9	1to1	ENSGACG00000017782	1	2
ENSG00000142449	8	1to1	ENSDARG00000016744	1	3				ENSG00000266028	15	1to1	ENSORLG00000015797	2	5				ENSG00000183856	4	1to1	ENSGACG00000003101	2	3
ENSG00000133424	16	1to1	ENSDARG00000005126	3	2				ENSG00000263528	6	1to1	ENSORLG00000015769	1	14				ENSG00000132702	5	1to1	ENSGACG00000017775	2	2
ENSG00000125337	6	1to1	ENSDARG00000017532	1	2				ENSG00000143486	11	1to1	ENSORLG00000010491	2	12				ENSG00000198400	10	1to1	ENSGACG00000013150	1	0
ENSG00000100504	7	1to1	ENSDARG00000002197	2	8				ENSG00000143479	5	1to1	ENSORLG00000015754	1	7				ENSG00000187800	7	1to1	ENSGACG00000013308	1	4
ENSG00000197860	2	1to1	ENSDARG00000016769	1	2				ENSG00000136634	3	1to1	ENSORLG00000015724	1	0				ENSG00000132694	7	1to1	ENSGACG00000018980	1	3
ENSG00000005961	10	1to1	ENSDARG00000018687	1	4				ENSG00000196878	5	1to1	ENSORLG00000010256	1	0				ENSG00000162729	5	1to1	ENSGACG00000006633	1	1
ENSG00000109111	12	1to1	ENSDARG00000006524	1	20				ENSG00000009790	16	1to1	ENSORLG00000005820	1	21				ENSG00000122218	7	1to1	ENSGACG00000017751	2	5
ENSG00000185513	19	1to1	ENSDARG00000014828	2	4				ENSG00000117595	4	1to1	ENSORLG00000000511	1	8				ENSG00000162736	14	1to1	ENSGACG00000017738	1	10
ENSG00000113448	27	1to1	ENSDARG00000032761	2	1				ENSG00000054392	9	1to1	ENSORLG00000004072	1	1				ENSG00000158773	11	1to1	ENSGACG00000005115	2	12
ENSG00000168078	4	1to1	ENSDARG00000007221	2	3				ENSG00000082512	7	1to1	ENSORLG00000001109	1	5				ENSG00000143258	10	1to1	ENSGACG00000009922	2	8
ENSG00000266412	7	1to1	ENSDARG00000021439	1	10				ENSG00000143493	11	1to1	ENSORLG00000012191	1	11				ENSG00000158850	13	1to1	ENSGACG00000010102	1	4
ENSG00000152380	5	1to1	ENSDARG00000020024	3	2				ENSG00000066027	5	1to1	ENSORLG00000012149	1	7				ENSG00000158874	10	1to1	ENSGACG00000013154	1	0
ENSG00000101337	7	1to1	ENSDARG00000002536	2	6				ENSG00000065600	5	1to1	ENSORLG00000018138	1	6				ENSG00000158882	9	1to1	ENSGACG00000020640	3	4
ENSG00000106331	7	1to1	ENSDARG00000021336	1	1				ENSG00000117697	5	1to1	ENSORLG00000019974	1	5				ENSG00000158887	7	1to1	ENSGACG00000017682	1	1
ENSG00000127946	7	1to1	ENSDARG00000062972	4	4				ENSG00000162769	5	1to1	ENSORLG00000020505	2	6				ENSG00000081721	5	1to1	ENSGACG00000014849	3	12
ENSG00000189050	10	1to1	ENSDARG00000015917	2	1				ENSG00000152104	5	1to1	ENSORLG00000014908	1	16				ENSG00000118217	2	1to1	ENSGACG00000011702	2	4
ENSG00000115267	3	1to1	ENSDARG00000018553	2	2				ENSG00000092978	5	1to1	ENSORLG00000016810	1	7				ENSG00000117143	7	1to1	ENSGACG00000014445	1	18
ENSG00000036828	3	1to1	ENSDARG00000013649	1	1				ENSG00000162813	11	1to1	ENSORLG00000011346	1	9				ENSG00000162733	6	1to1	ENSGACG00000014457	1	4
ENSG00000107960	4	1to1	ENSDARG00000007734	1	5				ENSG00000118873	10	1to1	ENSORLG00000017795	1	29				ENSG00000198842	4	1to1	ENSGACG00000015534	1	1
ENSG00000086570	2	1to1	ENSDARG00000018923	1	4				ENSG00000143512	4	1to1	ENSORLG00000018151	1	0				ENSG00000143162	2	1to1	ENSGACG00000015462	1	7
ENSG00000126458	2	1to1	ENSDARG00000006553	5	1				ENSG00000143753	5	1to1	ENSORLG00000019540	2	3				ENSG00000117477	5	1to1	ENSGACG00000010075	1	3
ENSG00000147140	15	1to1	ENSDARG00000020482	2	6				ENSG00000196187	9	1to1	ENSORLG00000016914	2	10				ENSG00000117479	2	1to1	ENSGACG00000015286	1	1
ENSG00000106789	2	1to1	ENSDARG00000005210	4	2				ENSG00000143799	9	1to1	ENSORLG00000013691	1	11				ENSG00000000460	9	1to1	ENSGACG00000011634	1	17
ENSG00000164695	1	1to1	ENSDARG00000007418	1	2				ENSG00000143801	10	1to1	ENSORLG00000020169	1	9				ENSG00000203740	2	1to1	ENSGACG00000005100	1	1
ENSG00000134262	14	1to1	ENSDARG00000013726	2	3				ENSG00000154342	1	1to1	ENSORLG00000017597	2	0				ENSG00000076321	5	1to1	ENSGACG00000014972	3	7
ENSG00000069431	6	1to1	ENSDARG00000015985	2	18				ENSG00000154358	12	1to1	ENSORLG00000017566	2	20				ENSG00000185278	5	1to1	ENSGACG00000013541	1	0
ENSG00000144306	15	1to1	ENSDARG00000016611	3	2				ENSG00000069248	4	1to1	ENSORLG00000000146	1	10				ENSG00000117601	4	1to1	ENSGACG00000013542	1	1
ENSG00000051523	10	1to1	ENSDARG00000018283	4	0				ENSG00000135776	3	1to1	ENSORLG00000010893	1	6				ENSG00000152061	22	1to1	ENSGACG00000007940	1	6
ENSG00000162618	2	1to1	ENSDARG00000013653	1	3				ENSG00000135801	5	1to1	ENSORLG00000019735	2	1				ENSG00000116183	5	1to1	ENSGACG00000014317	1	4
ENSG00000157224	15	1to1	ENSDARG00000003927	2	3				ENSG00000135763	2	1to1	ENSORLG00000010915	1	5				ENSG00000152092	5	1to1	ENSGACG00000014303	2	4
ENSG00000077254	18	1to1	ENSDARG00000016163	3	12				ENSG00000143641	5	1to1	ENSORLG00000010960	2	3				ENSG00000186283	7	1to1	ENSGACG00000011032	1	3
ENSG00000076650	4	1to1	ENSDARG00000033418	2	5				ENSG00000135744	1	1to1	ENSORLG00000005554	1	1				ENSG00000143322	11	1to1	ENSGACG00000010969	3	4
ENSG00000087448	4	1to1	ENSDARG00000006011	1	6				ENSG00000135773	4	1to1	ENSORLG00000019722	1	2				ENSG00000057252	4	1to1	ENSGACG00000010924	2	2
ENSG00000100243	8	1to1	ENSDARG00000005891	2	1				ENSG00000116903	1	1to1	ENSORLG00000017584	1	3				ENSG00000116218	2	1to1	ENSGACG00000007929	1	5
ENSG00000164342	5	1to1	ENSDARG00000016065	1	1				ENSG00000162946	22	1to1	ENSORLG00000012717	1	6				ENSG00000116260	4	1to1	ENSGACG00000010853	1	5
ENSG00000164040	8	1to1	ENSDARG00000030237	2	4				ENSG00000116991	6	1to1	ENSORLG00000012766	1	8				ENSG00000121454	3	1to1	ENSGACG00000010846	1	2
ENSG00000177200	22	1to1	ENSDARG00000074498	1	10				ENSG00000183780	2	1to1	ENSORLG00000010544	3	0				ENSG00000135823	4	1to1	ENSGACG00000013339	1	3
ENSG00000136878	9	1to1	ENSDARG00000027501	5	11				ENSG00000086619	3	1to1	ENSORLG00000001316	2	4				ENSG00000058085	4	1to1	ENSGACG00000001675	1	4
ENSG00000158828	3	1to1	ENSDARG00000001929	1	3				ENSG00000077522	7	1to1	ENSORLG00000005187	1	13				ENSG00000116701	7	1to1	ENSGACG00000001966	1	13
ENSG00000174780	5	1to1	ENSDARG00000014139	2	3				ENSG00000116984	5	1to1	ENSORLG00000014271	1	6				ENSG00000143344	2	1to1	ENSGACG00000012330	1	6
ENSG00000164626	1	1to1	ENSDARG00000012390	1	2				ENSG00000117009	10	1to1	ENSORLG00000000814	3	14				ENSG00000116406	6	1to1	ENSGACG00000012396	1	2
ENSG00000149922	4	1to1	ENSDARG00000011785	1	0				ENSG00000035687	3	1to1	ENSORLG00000004855	1	9				ENSG00000143341	5	1to1	ENSGACG00000007309	2	20
ENSG00000105393	18	1to1	ENSDARG00000077526	2	4				ENSG00000153207	7	1to1	ENSORLG00000011334	1	8				ENSG00000047410	9	1to1	ENSGACG00000014860	1	3
ENSG00000047457	15	1to1	ENSDARG00000010312	5	6				ENSG00000130508	14	1to1	ENSORLG00000017847	2	10				ENSG00000134371	3	1to1	ENSGACG00000016106	1	7
ENSG00000104375	18	1to1	ENSDARG00000011312	2	1				ENSG00000171853	23	1to1	ENSORLG00000017859	1	5				ENSG00000213047	12	1to1	ENSGACG00000007908	1	3
ENSG00000104899	3	1to1	ENSDARG00000014357	1	3				ENSG00000151360	3	1to1	ENSORLG00000018141	1	12				ENSG00000081237	14	1to1	ENSGACG00000007843	1	13
ENSG00000106245	9	1to1	ENSDARG00000017084	1	1				ENSG00000119185	21	1to1	ENSORLG00000015163	1	5				ENSG00000116833	6	1to1	ENSGACG00000008896	1	3
ENSG00000012171	16	1to1	ENSDARG00000011672	1	3				ENSG00000115750	10	1to1	ENSORLG00000018105	1	11				ENSG00000116852	5	1to1	ENSGACG00000007609	2	15
ENSG00000197930	10	1to1	ENSDARG00000015228	3	1				ENSG00000134317	8	1to1	ENSORLG00000015232	1	2				ENSG00000159176	19	1to1	ENSGACG00000009706	1	0
ENSG00000103067	12	1to1	ENSDARG00000018814	2	7				ENSG00000115758	4	1to1	ENSORLG00000017758	1	7				ENSG00000163435	10	1to1	ENSGACG00000011673	1	15
ENSG00000170638	6	1to1	ENSDARG00000010445	2	8				ENSG00000169016	12	1to1	ENSORLG00000018132	1	13				ENSG00000143851	18	1to1	ENSGACG00000000270	1	5
ENSG00000107566	3	1to1	ENSDARG00000021991	2	2				ENSG00000196208	9	1to1	ENSORLG00000011615	1	12				ENSG00000133067	8	1to1	ENSGACG00000009806	1	0
ENSG00000184992	1	1to1	ENSDARG00000010108	1	0				ENSG00000071575	4	1to1	ENSORLG00000010021	1	0				ENSG00000143847	13	1to1	ENSGACG00000000353	1	13
ENSG00000115421	7	1to1	ENSDARG00000012141	3	20				ENSG00000151779	9	1to1	ENSORLG00000016677	1	7				ENSG00000058668	7	1to1	ENSGACG00000004097	1	4
ENSG00000112077	3	1to1	ENSDARG00000019253	4	2				ENSG00000134323	1	1to1	ENSORLG00000013034	1	3				ENSG00000143842	10	1to1	ENSGACG00000010931	1	1
ENSG00000198730	5	1to1	ENSDARG00000009170	1	6				ENSG00000197872	5	1to1	ENSORLG00000015966	2	6				ENSG00000143845	11	1to1	ENSGACG00000010934	2	3
ENSG00000198753	9	1to1	ENSDARG00000032990	4	2				ENSG00000183891	4	1to1	ENSORLG00000012535	1	3				ENSG00000198625	17	1to1	ENSGACG00000000347	2	13
ENSG00000146233	5	1to1	ENSDARG00000017982	1	7				ENSG00000118965	6	1to1	ENSORLG00000018203	1	4				ENSG00000170382	4	1to1	ENSGACG00000000411	1	0
ENSG00000142230	11	1to1	ENSDARG00000010487	1	4				ENSG00000055917	11	1to1	ENSORLG00000012611	1	13				ENSG00000163545	1	1to1	ENSGACG00000001061	1	0
ENSG00000108094	9	1to1	ENSDARG00000013965	3	3				ENSG00000119778	9	1to1	ENSORLG00000010036	1	3				ENSG00000162873	12	1to1	ENSGACG00000010949	1	0
ENSG00000125304	3	1to1	ENSDARG00000003866	2	4				ENSG00000173960	5	1to1	ENSORLG00000010046	1	7				ENSG00000117266	23	1to1	ENSGACG00000010953	1	2
ENSG00000135773	4	1to1	ENSDARG00000012341	1	1				ENSG00000205639	5	1to1	ENSORLG00000010081	1	2				ENSG00000158711	5	1to1	ENSGACG00000010970	1	1
ENSG00000149256	12	1to1	ENSDARG00000034264	2	4				ENSG00000115138	5	1to1	ENSORLG00000001386	2	0				ENSG00000133065	4	1to1	ENSGACG00000010942	1	2
ENSG00000105696	5	1to1	ENSDARG00000003655	1	5				ENSG00000157833	3	1to1	ENSORLG00000017705	1	2				ENSG00000174502	6	1to1	ENSGACG00000011000	1	0
ENSG00000085274	5	1to1	ENSDARG00000007271	3	3				ENSG00000138018	5	1to1	ENSORLG00000010455	3	11				ENSG00000266028	15	1to1	ENSGACG00000000374	1	16
ENSG00000135999	6	1to1	ENSDARG00000007485	2	1				ENSG00000138085	8	1to1	ENSORLG00000016287	1	3				ENSG00000263528	6	1to1	ENSGACG00000000376	3	5
ENSG00000135902	6	1to1	ENSDARG00000019342	1	6				ENSG00000084774	11	1to1	ENSORLG00000008703	2	11				ENSG00000143486	11	1to1	ENSGACG00000002815	2	14
ENSG00000162222	6	1to1	ENSDARG00000007025	1	1				ENSG00000115194	10	1to1	ENSORLG00000008773	1	0				ENSG00000143479	5	1to1	ENSGACG00000000385	1	5
ENSG00000109919	6	1to1	ENSDARG00000019732	2	5				ENSG00000157992	7	1to1	ENSORLG00000011367	1	2				ENSG00000196878	5	1to1	ENSGACG00000011602	1	1
ENSG00000066557	1	1to1	ENSDARG00000017708	3	11				ENSG00000171174	5	1to1	ENSORLG00000018207	1	3				ENSG00000162757	1	1to1	ENSGACG00000001498	2	0
ENSG00000181929	20	1to1	ENSDARG00000003818	1	6				ENSG00000158019	11	1to1	ENSORLG00000018206	3	8				ENSG00000117595	4	1to1	ENSGACG00000000990	3	8
ENSG00000066056	10	1to1	ENSDARG00000004105	1	5				ENSG00000075426	4	1to1	ENSORLG00000018204	1	4				ENSG00000054392	9	1to1	ENSGACG00000010922	1	9
ENSG00000080561	4	1to1	ENSDARG00000034871	1	2				ENSG00000115295	12	1to1	ENSORLG00000018248	1	5				ENSG00000082512	7	1to1	ENSGACG00000019580	1	1
ENSG00000175832	11	1to1	ENSDARG00000018303	3	4				ENSG00000213626	9	1to1	ENSORLG00000013319	1	0				ENSG00000143493	11	1to1	ENSGACG00000009942	1	3
ENSG00000150773	8	1to1	ENSDARG00000014849	1	5				ENSG00000172954	12	1to1	ENSORLG00000013334	2	6				ENSG00000066027	5	1to1	ENSGACG00000009984	1	7
ENSG00000023318	1	1to1	ENSDARG00000019008	1	1				ENSG00000158125	3	1to1	ENSORLG00000001080	1	39				ENSG00000065600	5	1to1	ENSGACG00000005190	1	4
ENSG00000097007	3	1to1	ENSDARG00000035187	3	0				ENSG00000162959	9	1to1	ENSORLG00000012215	1	0				ENSG00000117697	5	1to1	ENSGACG00000012001	1	1
ENSG00000112237	18	1to1	ENSDARG00000009607	1	6				ENSG00000049323	12	1to1	ENSORLG00000020337	1	3				ENSG00000162769	5	1to1	ENSGACG00000012004	1	1
ENSG00000100359	13	1to1	ENSDARG00000019038	2	10				ENSG00000008869	5	1to1	ENSORLG00000012398	1	13				ENSG00000143494	12	1to1	ENSGACG00000012033	1	0
ENSG00000135521	1	1to1	ENSDARG00000008490	1	5				ENSG00000055332	7	1to1	ENSORLG00000012432	3	5				ENSG00000174606	9	1to1	ENSGACG00000012039	1	0
ENSG00000107485	4	1to1	ENSDARG00000016526	2	5				ENSG00000138068	5	1to1	ENSORLG00000002132	1	1				ENSG00000152104	5	1to1	ENSGACG00000010112	1	7
ENSG00000105143	11	1to1	ENSDARG00000010096	1	1				ENSG00000115825	10	1to1	ENSORLG00000017403	1	9				ENSG00000042781	5	1to1	ENSGACG00000016262	1	8
ENSG00000071909	9	1to1	ENSDARG00000006892	2	5				ENSG00000115828	6	1to1	ENSORLG00000017383	1	0				ENSG00000092978	5	1to1	ENSGACG00000013427	2	12
ENSG00000001084	13	1to1	ENSDARG00000013095	2	9				ENSG00000138061	7	1to1	ENSORLG00000000853	2	1				ENSG00000092969	4	1to1	ENSGACG00000014061	2	3
ENSG00000123064	10	1to1	ENSDARG00000016015	3	1				ENSG00000163214	11	1to1	ENSORLG00000010748	2	8				ENSG00000162813	11	1to1	ENSGACG00000008117	2	11
ENSG00000140259	2	1to1	ENSDARG00000018241	1	1				ENSG00000143924	8	1to1	ENSORLG00000003456	2	13				ENSG00000118873	10	1to1	ENSGACG00000013319	2	19
ENSG00000135744	1	1to1	ENSDARG00000016412	1	1				ENSG00000057935	19	1to1	ENSORLG00000010299	1	11				ENSG00000143753	5	1to1	ENSGACG00000002439	1	2
ENSG00000101310	8	1to1	ENSDARG00000019360	5	4				ENSG00000115970	19	1to1	ENSORLG00000001515	2	1				ENSG00000143748	24	1to1	ENSGACG00000002424	2	10
ENSG00000099937	2	1to1	ENSDARG00000021208	3	0				ENSG00000138075	4	1to1	ENSORLG00000004654	1	3				ENSG00000196187	9	1to1	ENSGACG00000013356	1	3
ENSG00000153558	22	1to1	ENSDARG00000012135	1	7				ENSG00000143921	1	1to1	ENSORLG00000004629	1	5				ENSG00000143799	9	1to1	ENSGACG00000011280	1	7
ENSG00000073578	20	1to1	ENSDARG00000016721	5	5				ENSG00000138079	10	1to1	ENSORLG00000004483	1	4				ENSG00000143801	10	1to1	ENSGACG00000019890	2	10
ENSG00000106078	9	1to1	ENSDARG00000004532	2	7				ENSG00000143919	10	1to1	ENSORLG00000004445	1	2				ENSG00000154342	1	1to1	ENSGACG00000017433	1	0
ENSG00000114251	7	1to1	ENSDARG00000014495	2	15				ENSG00000068724	12	1to1	ENSORLG00000001444	1	8				ENSG00000154358	12	1to1	ENSGACG00000017451	2	14
ENSG00000120437	3	1to1	ENSDARG00000007127	2	1				ENSG00000095002	11	1to1	ENSORLG00000010268	1	5				ENSG00000069248	4	1to1	ENSGACG00000019771	1	5
ENSG00000113119	14	1to1	ENSDARG00000016336	1	1				ENSG00000184261	2	1to1	ENSORLG00000011086	1	0				ENSG00000135776	3	1to1	ENSGACG00000016176	1	7
ENSG00000178607	8	1to1	ENSDARG00000013997	3	2				ENSG00000170820	5	1to1	ENSORLG00000010178	1	3				ENSG00000135801	5	1to1	ENSGACG00000019769	1	5
ENSG00000089006	19	1to1	ENSDARG00000020442	1	8				ENSG00000115310	15	1to1	ENSORLG00000001886	1	14				ENSG00000135763	2	1to1	ENSGACG00000016179	1	4
ENSG00000124253	6	1to1	ENSDARG00000013522	2	11				ENSG00000163001	7	1to1	ENSORLG00000004395	3	11				ENSG00000143641	5	1to1	ENSGACG00000016182	1	7
ENSG00000174851	14	1to1	ENSDARG00000019636	2	6				ENSG00000275052	6	1to1	ENSORLG00000004376	1	4				ENSG00000135744	1	1to1	ENSGACG00000009742	1	4
ENSG00000110057	10	1to1	ENSDARG00000069114	1	2				ENSG00000138035	7	1to1	ENSORLG00000004335	1	5				ENSG00000135773	4	1to1	ENSGACG00000019761	3	9
ENSG00000129038	5	1to1	ENSDARG00000054451	2	3				ENSG00000115380	12	1to1	ENSORLG00000007168	1	2				ENSG00000119280	7	1to1	ENSGACG00000006836	1	0
ENSG00000129518	5	1to1	ENSDARG00000017272	2	2				ENSG00000115421	7	1to1	ENSORLG00000001577	1	8				ENSG00000116903	1	1to1	ENSGACG00000006877	1	1
ENSG00000183087	5	1to1	ENSDARG00000007804	1	4				ENSG00000170264	7	1to1	ENSORLG00000001528	3	8				ENSG00000162946	22	1to1	ENSGACG00000004165	1	2
ENSG00000115365	8	1to1	ENSDARG00000013741	4	7				ENSG00000115484	4	1to1	ENSORLG00000001511	1	14				ENSG00000116991	6	1to1	ENSGACG00000004154	1	5
ENSG00000148331	3	1to1	ENSDARG00000007125	4	9				ENSG00000143952	4	1to1	ENSORLG00000002974	1	12				ENSG00000135749	23	1to1	ENSGACG00000010377	1	10
ENSG00000138756	7	1to1	ENSDARG00000020009	1	7				ENSG00000115902	5	1to1	ENSORLG00000020273	2	0				ENSG00000143674	3	1to1	ENSGACG00000010392	1	2
ENSG00000042832	20	1to1	ENSDARG00000020084	1	7				ENSG00000163219	17	1to1	ENSORLG00000015524	1	2				ENSG00000183780	2	1to1	ENSGACG00000005849	1	1
ENSG00000000003	5	1to1	ENSDARG00000015759	2	4				ENSG00000198380	4	1to1	ENSORLG00000011306	1	4				ENSG00000086619	3	1to1	ENSGACG00000019726	1	10
ENSG00000087589	3	1to1	ENSDARG00000006775	1	0				ENSG00000196975	11	1to1	ENSORLG00000008809	3	12				ENSG00000119285	5	1to1	ENSGACG00000010205	1	7
ENSG00000101844	8	1to1	ENSDARG00000014531	1	4				ENSG00000087338	4	1to1	ENSORLG00000009447	1	2				ENSG00000077522	7	1to1	ENSGACG00000010178	1	9
ENSG00000118162	9	1to1	ENSDARG00000015937	2	10				ENSG00000059728	6	1to1	ENSORLG00000015461	1	1				ENSG00000116984	5	1to1	ENSGACG00000015329	1	6
ENSG00000171097	10	1to1	ENSDARG00000023645	4	8				ENSG00000163235	9	1to1	ENSORLG00000020001	1	1				ENSG00000198626	7	1to1	ENSGACG00000015320	2	12
ENSG00000138463	2	1to1	ENSDARG00000009783	1	4				ENSG00000135636	19	1to1	ENSORLG00000003427	1	8				ENSG00000117009	10	1to1	ENSGACG00000002962	1	5
ENSG00000130957	1	1to1	ENSDARG00000012366	1	1				ENSG00000003137	5	1to1	ENSORLG00000003465	1	1				ENSG00000035687	3	1to1	ENSGACG00000010492	3	15
ENSG00000066027	5	1to1	ENSDARG00000027017	2	1				ENSG00000135625	2	1to1	ENSORLG00000006375	1	0				ENSG00000153207	7	1to1	ENSGACG00000016245	1	4
ENSG00000101407	6	1to1	ENSDARG00000004114	1	0				ENSG00000187605	4	1to1	ENSORLG00000015362	2	1				ENSG00000172554	12	1to1	ENSGACG00000005647	1	6
ENSG00000075223	9	1to1	ENSDARG00000034300	2	3				ENSG00000065911	8	1to1	ENSORLG00000006229	1	9				ENSG00000130508	14	1to1	ENSGACG00000013250	1	12
ENSG00000089053	22	1to1	ENSDARG00000008461	1	5				ENSG00000115275	9	1to1	ENSORLG00000006383	1	3				ENSG00000171853	23	1to1	ENSGACG00000013267	2	4
ENSG00000168830	1	1to1	ENSDARG00000011468	1	1				ENSG00000115289	8	1to1	ENSORLG00000020582	1	11				ENSG00000151360	3	1to1	ENSGACG00000001015	2	16
ENSG00000048828	5	1to1	ENSDARG00000075021	1	5				ENSG00000159374	9	1to1	ENSORLG00000005907	1	3				ENSG00000119185	21	1to1	ENSGACG00000008941	2	8
ENSG00000139163	6	1to1	ENSDARG00000019420	2	12				ENSG00000135622	10	1to1	ENSORLG00000005915	1	3				ENSG00000115750	10	1to1	ENSGACG00000001470	3	12
ENSG00000110921	12	1to1	ENSDARG00000004130	1	5				ENSG00000159399	3	1to1	ENSORLG00000015439	1	6				ENSG00000134317	8	1to1	ENSGACG00000008845	1	9
ENSG00000169738	21	1to1	ENSDARG00000079271	3	8				ENSG00000005436	11	1to1	ENSORLG00000011210	1	1				ENSG00000115758	4	1to1	ENSGACG00000012974	2	3
ENSG00000104219	4	1to1	ENSDARG00000034757	1	2				ENSG00000042445	7	1to1	ENSORLG00000002848	1	12				ENSG00000169016	12	1to1	ENSGACG00000011966	1	5
ENSG00000136535	6	1to1	ENSDARG00000004712	1	1				ENSG00000042493	15	1to1	ENSORLG00000006420	1	4				ENSG00000196208	9	1to1	ENSGACG00000016281	1	2
ENSG00000004809	8	1to1	ENSDARG00000015869	1	4				ENSG00000168883	20	1to1	ENSORLG00000006325	1	5				ENSG00000071575	4	1to1	ENSGACG00000012406	2	3
ENSG00000215440	9	1to1	ENSDARG00000012871	1	5				ENSG00000068654	10	1to1	ENSORLG00000008753	1	18				ENSG00000151779	9	1to1	ENSGACG00000011136	1	7
ENSG00000112175	1	1to1	ENSDARG00000004965	1	1				ENSG00000132300	19	1to1	ENSORLG00000008776	1	13				ENSG00000134323	1	1to1	ENSGACG00000009241	1	3
ENSG00000172817	2	1to1	ENSDARG00000008858	1	2				ENSG00000132305	12	1to1	ENSORLG00000020645	1	7				ENSG00000197872	5	1to1	ENSGACG00000004727	4	11
ENSG00000130669	12	1to1	ENSDARG00000018110	1	0				ENSG00000068615	11	1to1	ENSORLG00000015922	1	6				ENSG00000183891	4	1to1	ENSGACG00000009719	1	0
ENSG00000168461	12	1to1	ENSDARG00000020128	1	0				ENSG00000239305	6	1to1	ENSORLG00000020614	1	4				ENSG00000118965	6	1to1	ENSGACG00000012959	1	11
ENSG00000147852	4	1to1	ENSDARG00000006257	4	9				ENSG00000163060	2	1to1	ENSORLG00000011417	1	1				ENSG00000055917	11	1to1	ENSGACG00000009670	1	4
ENSG00000065029	11	1to1	ENSDARG00000013279	1	6				ENSG00000186281	10	1to1	ENSORLG00000003003	1	11				ENSG00000119778	9	1to1	ENSGACG00000012397	2	2
ENSG00000144130	6	1to1	ENSDARG00000034852	4	14				ENSG00000158050	2	1to1	ENSORLG00000003043	1	1				ENSG00000173960	5	1to1	ENSGACG00000012393	1	3
ENSG00000131558	24	1to1	ENSDARG00000004336	2	3				ENSG00000144028	8	1to1	ENSORLG00000012286	1	1				ENSG00000205639	5	1to1	ENSGACG00000012385	2	7
ENSG00000111203	14	1to1	ENSDARG00000002174	1	5				ENSG00000168763	5	1to1	ENSORLG00000000826	2	6				ENSG00000084676	11	1to1	ENSGACG00000006727	1	11
ENSG00000004777	13	1to1	ENSDARG00000011333	5	9				ENSG00000168758	6	1to1	ENSORLG00000015302	1	3				ENSG00000115138	5	1to1	ENSGACG00000009521	1	4
ENSG00000131236	19	1to1	ENSDARG00000016350	3	1				ENSG00000115085	8	1to1	ENSORLG00000009099	1	10				ENSG00000138101	30	1to1	ENSGACG00000011386	1	7
ENSG00000186153	17	1to1	ENSDARG00000007614	3	1				ENSG00000115446	6	1to1	ENSORLG00000005956	1	2				ENSG00000143970	4	1to1	ENSGACG00000011377	2	5
ENSG00000104946	9	1to1	ENSDARG00000005927	3	6				ENSG00000071073	9	1to1	ENSORLG00000012322	1	6				ENSG00000157833	3	1to1	ENSGACG00000007459	1	3
ENSG00000256061	7	1to1	ENSDARG00000007792	1	8				ENSG00000144218	15	1to1	ENSORLG00000012167	1	4				ENSG00000138018	5	1to1	ENSGACG00000005556	1	2
ENSG00000164199	11	1to1	ENSDARG00000021137	1	9				ENSG00000170500	2	1to1	ENSORLG00000009293	2	6				ENSG00000138085	8	1to1	ENSGACG00000010698	5	8
ENSG00000133101	3	1to1	ENSDARG00000043236	2	6				ENSG00000204640	1	1to1	ENSORLG00000009303	1	9				ENSG00000084774	11	1to1	ENSGACG00000006047	2	3
ENSG00000221866	5	1to1	ENSDARG00000019328	1	1				ENSG00000204634	10	1to1	ENSORLG00000009369	1	8				ENSG00000115194	10	1to1	ENSGACG00000012152	1	0
ENSG00000126804	6	1to1	ENSDARG00000023040	2	1				ENSG00000135966	3	1to1	ENSORLG00000004590	2	5				ENSG00000157992	7	1to1	ENSGACG00000016256	2	0
ENSG00000004975	15	1to1	ENSDARG00000056184	2	1				ENSG00000169679	12	1to1	ENSORLG00000009237	1	18				ENSG00000171174	5	1to1	ENSGACG00000012914	1	6
ENSG00000174348	7	1to1	ENSDARG00000019025	2	0				ENSG00000153107	9	1to1	ENSORLG00000003899	1	11				ENSG00000158019	11	1to1	ENSGACG00000012929	1	11
ENSG00000170275	3	1to1	ENSDARG00000018010	1	1				ENSG00000153214	5	1to1	ENSORLG00000011218	1	7				ENSG00000075426	4	1to1	ENSGACG00000012956	1	3
ENSG00000136143	9	1to1	ENSDARG00000005359	2	3				ENSG00000144152	7	1to1	ENSORLG00000011193	1	2				ENSG00000115295	12	1to1	ENSGACG00000012823	2	8
ENSG00000044524	3	1to1	ENSDARG00000039373	1	3				ENSG00000188177	3	1to1	ENSORLG00000011179	1	5				ENSG00000171094	5	1to1	ENSGACG00000012839	1	0
ENSG00000139687	6	1to1	ENSDARG00000006782	1	3				ENSG00000125630	17	1to1	ENSORLG00000000890	1	9				ENSG00000172954	12	1to1	ENSGACG00000010345	2	5
ENSG00000154438	6	1to1	ENSDARG00000004823	1	2				ENSG00000144130	6	1to1	ENSORLG00000009627	1	23				ENSG00000158089	15	1to1	ENSGACG00000012042	1	4
ENSG00000101158	14	1to1	ENSDARG00000021097	1	3				ENSG00000125618	13	1to1	ENSORLG00000007225	1	6				ENSG00000158125	3	1to1	ENSGACG00000015453	1	21
ENSG00000050393	3	1to1	ENSDARG00000016964	1	7				ENSG00000115109	10	1to1	ENSORLG00000020848	3	24				ENSG00000162959	9	1to1	ENSGACG00000004455	1	11
ENSG00000152256	9	1to1	ENSDARG00000013128	1	0				ENSG00000186684	2	1to1	ENSORLG00000004419	1	1				ENSG00000152683	9	1to1	ENSGACG00000011191	1	3
ENSG00000198055	11	1to1	ENSDARG00000032157	1	3				ENSG00000169967	3	1to1	ENSORLG00000000648	3	7				ENSG00000049323	12	1to1	ENSGACG00000002267	1	13
ENSG00000179542	3	1to1	ENSDARG00000079781	1	0				ENSG00000144230	6	1to1	ENSORLG00000015572	2	0				ENSG00000152689	18	1to1	ENSGACG00000002277	2	2
ENSG00000198720	9	1to1	ENSDARG00000014652	2	3				ENSG00000136731	7	1to1	ENSORLG00000013749	1	9				ENSG00000119812	8	1to1	ENSGACG00000002316	2	0
ENSG00000135069	2	1to1	ENSDARG00000016733	1	4				ENSG00000136720	4	1to1	ENSORLG00000013805	1	3				ENSG00000008869	5	1to1	ENSGACG00000004370	3	17
ENSG00000122642	14	1to1	ENSDARG00000005023	2	8				ENSG00000136699	20	1to1	ENSORLG00000002821	1	13				ENSG00000138068	5	1to1	ENSGACG00000011156	4	2
ENSG00000110063	3	1to1	ENSDARG00000009862	2	1				ENSG00000136718	17	1to1	ENSORLG00000016710	1	1				ENSG00000115825	10	1to1	ENSGACG00000006980	2	6
ENSG00000076003	3	1to1	ENSDARG00000057683	1	2				ENSG00000152102	2	1to1	ENSORLG00000005860	2	9				ENSG00000115828	6	1to1	ENSGACG00000006959	1	5
ENSG00000159899	6	1to1	ENSDARG00000011390	1	7				ENSG00000176771	7	1to1	ENSORLG00000001953	1	6				ENSG00000138061	7	1to1	ENSGACG00000003007	1	1
ENSG00000131778	10	1to1	ENSDARG00000015471	2	7				ENSG00000153086	4	1to1	ENSORLG00000018128	2	12				ENSG00000163214	11	1to1	ENSGACG00000018935	1	8
ENSG00000074803	11	1to1	ENSDARG00000059390	2	2				ENSG00000176601	12	1to1	ENSORLG00000018131	1	5				ENSG00000115904	8	1to1	ENSGACG00000020014	2	27
ENSG00000176092	10	1to1	ENSDARG00000005901	1	2				ENSG00000076003	3	1to1	ENSORLG00000011329	1	8				ENSG00000143924	8	1to1	ENSGACG00000012405	1	18
ENSG00000002587	3	1to1	ENSDARG00000012249	1	1				ENSG00000075884	14	1to1	ENSORLG00000008667	1	4				ENSG00000057935	19	1to1	ENSGACG00000002782	2	12
ENSG00000143621	5	1to1	ENSDARG00000014591	1	7				ENSG00000204406	11	1to1	ENSORLG00000000104	1	2				ENSG00000115970	19	1to1	ENSGACG00000002656	1	2
ENSG00000171004	5	1to1	ENSDARG00000012025	1	1				ENSG00000183091	20	1to1	ENSORLG00000009639	5	33				ENSG00000138075	4	1to1	ENSGACG00000010653	1	0
ENSG00000132964	6	1to1	ENSDARG00000016496	2	7				ENSG00000115145	6	1to1	ENSORLG00000009689	1	3				ENSG00000143921	1	1to1	ENSGACG00000010667	1	2
ENSG00000153162	1	1to1	ENSDARG00000015686	2	3				ENSG00000196504	12	1to1	ENSORLG00000016666	1	11				ENSG00000138079	10	1to1	ENSGACG00000010738	1	8
ENSG00000124784	5	1to1	ENSDARG00000016399	2	7				ENSG00000144278	10	1to1	ENSORLG00000016681	2	3				ENSG00000143919	10	1to1	ENSGACG00000010786	1	1
ENSG00000140557	4	1to1	ENSDARG00000018788	1	3				ENSG00000123612	4	1to1	ENSORLG00000016705	1	2				ENSG00000068724	12	1to1	ENSGACG00000002595	2	3
ENSG00000121621	4	1to1	ENSDARG00000008022	2	2				ENSG00000115170	10	1to1	ENSORLG00000016722	2	0				ENSG00000095002	11	1to1	ENSGACG00000002745	1	1
ENSG00000124207	3	1to1	ENSDARG00000006963	2	4				ENSG00000007001	4	1to1	ENSORLG00000016737	2	12				ENSG00000184261	2	1to1	ENSGACG00000005387	1	0
ENSG00000103241	1	1to1	ENSDARG00000015399	1	0				ENSG00000153237	8	1to1	ENSORLG00000016751	1	3				ENSG00000170820	5	1to1	ENSGACG00000002728	2	2
ENSG00000164306	11	1to1	ENSDARG00000033273	3	5				ENSG00000153246	3	1to1	ENSORLG00000004132	2	12				ENSG00000115310	15	1to1	ENSGACG00000011574	2	18
ENSG00000175766	8	1to1	ENSDARG00000014565	1	2				ENSG00000115221	11	1to1	ENSORLG00000004051	2	8				ENSG00000163001	7	1to1	ENSGACG00000010814	1	2
ENSG00000135597	20	1to1	ENSDARG00000002877	3	8				ENSG00000136535	6	1to1	ENSORLG00000016828	1	0				ENSG00000275052	6	1to1	ENSGACG00000010826	1	0
ENSG00000143842	10	1to1	ENSDARG00000030297	1	4				ENSG00000115267	3	1to1	ENSORLG00000016902	1	11				ENSG00000138035	7	1to1	ENSGACG00000010840	1	5
ENSG00000176225	11	1to1	ENSDARG00000004131	3	14				ENSG00000115290	6	1to1	ENSORLG00000016920	1	13				ENSG00000115380	12	1to1	ENSGACG00000008091	1	1
ENSG00000165646	2	1to1	ENSDARG00000015110	1	6				ENSG00000115339	9	1to1	ENSORLG00000017010	1	5				ENSG00000115421	7	1to1	ENSGACG00000002718	1	5
ENSG00000102038	5	1to1	ENSDARG00000012776	3	5				ENSG00000123607	8	1to1	ENSORLG00000016992	2	9				ENSG00000115484	4	1to1	ENSGACG00000019739	4	14
ENSG00000186231	7	1to1	ENSDARG00000003576	2	9				ENSG00000198648	3	1to1	ENSORLG00000017033	1	13				ENSG00000143952	4	1to1	ENSGACG00000019620	1	6
ENSG00000187778	16	1to1	ENSDARG00000020840	1	7				ENSG00000172292	2	1to1	ENSORLG00000017040	2	6				ENSG00000115902	5	1to1	ENSGACG00000003961	2	1
ENSG00000023909	5	1to1	ENSDARG00000018953	2	3				ENSG00000081479	5	1to1	ENSORLG00000017126	1	54				ENSG00000163219	17	1to1	ENSGACG00000013273	1	2
ENSG00000146070	2	1to1	ENSDARG00000003584	3	4				ENSG00000138399	11	1to1	ENSORLG00000017160	1	2				ENSG00000198380	4	1to1	ENSGACG00000010939	1	4
ENSG00000143641	5	1to1	ENSDARG00000003829	2	5				ENSG00000154479	3	1to1	ENSORLG00000017175	1	1				ENSG00000196975	11	1to1	ENSGACG00000017070	2	10
ENSG00000172530	27	1to1	ENSDARG00000017562	1	5				ENSG00000138385	12	1to1	ENSORLG00000017208	1	11				ENSG00000087338	4	1to1	ENSGACG00000017197	2	7
ENSG00000005243	10	1to1	ENSDARG00000006786	4	5				ENSG00000071909	9	1to1	ENSORLG00000017248	1	6				ENSG00000059728	6	1to1	ENSGACG00000013215	1	1
ENSG00000106462	10	1to1	ENSDARG00000010571	2	2				ENSG00000123600	17	1to1	ENSORLG00000017293	1	4				ENSG00000075340	14	1to1	ENSGACG00000013189	1	8
ENSG00000134532	16	1to1	ENSDARG00000011582	2	6				ENSG00000071967	7	1to1	ENSORLG00000017299	1	2				ENSG00000135636	19	1to1	ENSGACG00000018813	1	19
ENSG00000112561	17	1to1	ENSDARG00000010794	1	4				ENSG00000128708	6	1to1	ENSORLG00000017359	1	5				ENSG00000003137	5	1to1	ENSGACG00000018809	2	0
ENSG00000101230	1	1to1	ENSDARG00000020541	1	2				ENSG00000115844	2	1to1	ENSORLG00000017372	2	0				ENSG00000144036	8	1to1	ENSGACG00000018808	1	0
ENSG00000101955	6	1to1	ENSDARG00000010318	3	4				ENSG00000152256	9	1to1	ENSORLG00000017416	1	1				ENSG00000135638	6	1to1	ENSGACG00000004860	1	1
ENSG00000119283	3	1to1	ENSDARG00000002226	1	3				ENSG00000144354	8	1to1	ENSORLG00000017471	2	4				ENSG00000114956	7	1to1	ENSGACG00000008502	1	2
ENSG00000156531	4	1to1	ENSDARG00000004046	2	10				ENSG00000144306	15	1to1	ENSORLG00000017501	1	9				ENSG00000187605	4	1to1	ENSGACG00000013100	2	2
ENSG00000126088	20	1to1	ENSDARG00000006818	1	2				ENSG00000115966	21	1to1	ENSORLG00000017522	1	6				ENSG00000065911	8	1to1	ENSGACG00000008274	1	7
ENSG00000140873	9	1to1	ENSDARG00000001999	2	6				ENSG00000170178	2	1to1	ENSORLG00000017536	1	0				ENSG00000115275	9	1to1	ENSGACG00000017608	1	0
ENSG00000028310	19	1to1	ENSDARG00000017143	2	5				ENSG00000128713	3	1to1	ENSORLG00000017538	1	0				ENSG00000115289	8	1to1	ENSGACG00000016695	2	5
ENSG00000069248	4	1to1	ENSDARG00000010078	1	3				ENSG00000128710	3	1to1	ENSORLG00000017540	1	0				ENSG00000144045	8	1to1	ENSGACG00000018495	1	1
ENSG00000117009	10	1to1	ENSDARG00000009160	1	6				ENSG00000079156	9	1to1	ENSORLG00000017589	1	6				ENSG00000159374	9	1to1	ENSGACG00000019877	1	7
ENSG00000138363	14	1to1	ENSDARG00000016706	5	7				ENSG00000115232	12	1to1	ENSORLG00000010657	1	11				ENSG00000135622	10	1to1	ENSGACG00000019881	1	1
ENSG00000139631	20	1to1	ENSDARG00000026348	1	5				ENSG00000115252	9	1to1	ENSORLG00000013825	1	5				ENSG00000159399	3	1to1	ENSGACG00000013109	3	4
ENSG00000139800	1	1to1	ENSDARG00000016022	2	10				ENSG00000077232	10	1to1	ENSORLG00000013572	4	5				ENSG00000005436	11	1to1	ENSGACG00000016221	2	9
ENSG00000131941	7	1to1	ENSDARG00000014577	2	5				ENSG00000162998	1	1to1	ENSORLG00000013782	3	8				ENSG00000066032	18	1to1	ENSGACG00000017985	2	4
ENSG00000064012	20	1to1	ENSDARG00000070272	3	4				ENSG00000162999	3	1to1	ENSORLG00000013789	1	0				ENSG00000042445	7	1to1	ENSGACG00000009445	3	0
ENSG00000101665	8	1to1	ENSDARG00000016858	2	3				ENSG00000138448	8	1to1	ENSORLG00000014126	2	9				ENSG00000042493	15	1to1	ENSGACG00000019370	2	1
ENSG00000178035	12	1to1	ENSDARG00000006900	1	7				ENSG00000115415	12	1to1	ENSORLG00000000162	1	7				ENSG00000168883	20	1to1	ENSGACG00000008416	1	12
ENSG00000039123	9	1to1	ENSDARG00000013457	1	13				ENSG00000138378	10	1to1	ENSORLG00000015180	1	21				ENSG00000068654	10	1to1	ENSGACG00000018791	2	5
ENSG00000166025	5	1to1	ENSDARG00000019442	1	2				ENSG00000128641	14	1to1	ENSORLG00000018254	2	21				ENSG00000132300	19	1to1	ENSGACG00000018795	2	8
ENSG00000141748	5	1to1	ENSDARG00000035719	2	2				ENSG00000081320	5	1to1	ENSORLG00000015401	1	8				ENSG00000132305	12	1to1	ENSGACG00000019599	2	12
ENSG00000124067	19	1to1	ENSDARG00000014378	1	6				ENSG00000197121	11	1to1	ENSORLG00000018243	1	10				ENSG00000068615	11	1to1	ENSGACG00000008260	1	3
ENSG00000116701	7	1to1	ENSDARG00000005821	2	9				ENSG00000115520	4	1to1	ENSORLG00000020869	1	0				ENSG00000239305	6	1to1	ENSGACG00000019558	2	12
ENSG00000138823	12	1to1	ENSDARG00000008637	1	2				ENSG00000162944	4	1to1	ENSORLG00000020882	1	4				ENSG00000144115	10	1to1	ENSGACG00000018492	2	7
ENSG00000105173	7	1to1	ENSDARG00000011133	4	3				ENSG00000226124	4	1to1	ENSORLG00000015376	1	5				ENSG00000163060	2	1to1	ENSGACG00000018901	1	0
ENSG00000135862	6	1to1	ENSDARG00000036279	1	3				ENSG00000155744	11	1to1	ENSORLG00000016277	1	5				ENSG00000186281	10	1to1	ENSGACG00000005887	1	2
ENSG00000168495	5	1to1	ENSDARG00000017820	1	6				ENSG00000082146	10	1to1	ENSORLG00000004118	2	1				ENSG00000158050	2	1to1	ENSGACG00000005902	1	0
ENSG00000119185	21	1to1	ENSDARG00000007169	2	4				ENSG00000163596	22	1to1	ENSORLG00000003074	1	16				ENSG00000144028	8	1to1	ENSGACG00000011474	1	6
ENSG00000091831	13	1to1	ENSDARG00000004111	2	7				ENSG00000144426	10	1to1	ENSORLG00000004184	1	8				ENSG00000168763	5	1to1	ENSGACG00000000398	1	4
ENSG00000146166	4	1to1	ENSDARG00000007715	1	2				ENSG00000183671	10	1to1	ENSORLG00000017619	1	0				ENSG00000168758	6	1to1	ENSGACG00000013062	2	2
ENSG00000112159	4	1to1	ENSDARG00000008976	3	10				ENSG00000114948	3	1to1	ENSORLG00000017616	2	5				ENSG00000115085	8	1to1	ENSGACG00000007669	1	3
ENSG00000023839	3	1to1	ENSDARG00000014031	1	3				ENSG00000138400	6	1to1	ENSORLG00000005272	1	10				ENSG00000115446	6	1to1	ENSGACG00000014827	1	5
ENSG00000022567	6	1to1	ENSDARG00000021820	1	0				ENSG00000163251	1	1to1	ENSORLG00000010376	3	0				ENSG00000071073	9	1to1	ENSGACG00000002932	2	6
ENSG00000070718	17	1to1	ENSDARG00000016128	1	2				ENSG00000178385	3	1to1	ENSORLG00000010389	1	1				ENSG00000144218	15	1to1	ENSGACG00000002900	1	2
ENSG00000102054	12	1to1	ENSDARG00000015208	5	4				ENSG00000144407	4	1to1	ENSORLG00000018121	2	0				ENSG00000170500	2	1to1	ENSGACG00000000828	1	2
ENSG00000135049	7	1to1	ENSDARG00000006021	2	7				ENSG00000115365	8	1to1	ENSORLG00000002409	1	7				ENSG00000204634	10	1to1	ENSGACG00000000820	2	13
ENSG00000130733	12	1to1	ENSDARG00000021399	4	3				ENSG00000021826	12	1to1	ENSORLG00000016011	1	4				ENSG00000135966	3	1to1	ENSGACG00000015359	1	5
ENSG00000170854	9	1to1	ENSDARG00000036359	1	11				ENSG00000144452	3	1to1	ENSORLG00000016083	1	1				ENSG00000153107	9	1to1	ENSGACG00000001281	2	21
ENSG00000104154	2	1to1	ENSDARG00000007180	1	1				ENSG00000138363	14	1to1	ENSORLG00000003819	1	5				ENSG00000153214	5	1to1	ENSGACG00000005326	1	8
ENSG00000197355	4	1to1	ENSDARG00000013082	2	8				ENSG00000135912	21	1to1	ENSORLG00000018211	1	9				ENSG00000144152	7	1to1	ENSGACG00000005336	1	0
ENSG00000115484	4	1to1	ENSDARG00000013475	1	10				ENSG00000135929	5	1to1	ENSORLG00000014811	1	1				ENSG00000188177	3	1to1	ENSGACG00000005343	1	9
ENSG00000136352	5	1to1	ENSDARG00000019835	1	1				ENSG00000163499	6	1to1	ENSORLG00000020544	1	5				ENSG00000125630	17	1to1	ENSGACG00000003012	1	3
ENSG00000182687	1	1to1	ENSDARG00000020853	1	1				ENSG00000144567	10	1to1	ENSORLG00000005285	1	1				ENSG00000144130	6	1to1	ENSGACG00000017246	1	14
ENSG00000099337	2	1to1	ENSDARG00000007383	1	0				ENSG00000198925	22	1to1	ENSORLG00000013642	1	11				ENSG00000125618	13	1to1	ENSGACG00000016747	2	6
ENSG00000174010	1	1to1	ENSDARG00000001930	2	1				ENSG00000163521	12	1to1	ENSORLG00000016596	1	5				ENSG00000125629	8	1to1	ENSGACG00000001491	5	7
ENSG00000181192	6	1to1	ENSDARG00000016415	1	7				ENSG00000115661	13	1to1	ENSORLG00000003763	2	1				ENSG00000115109	10	1to1	ENSGACG00000007774	2	13
ENSG00000185046	34	1to1	ENSDARG00000003512	5	7				ENSG00000123992	21	1to1	ENSORLG00000001701	2	7				ENSG00000115112	2	1to1	ENSGACG00000001549	2	5
ENSG00000144426	10	1to1	ENSDARG00000012524	1	8				ENSG00000123999	2	1to1	ENSORLG00000002184	1	0				ENSG00000186684	2	1to1	ENSGACG00000015251	2	1
ENSG00000102302	1	1to1	ENSDARG00000017473	1	0				ENSG00000163082	1	1to1	ENSORLG00000009050	1	2				ENSG00000169967	3	1to1	ENSGACG00000015579	1	3
ENSG00000100994	3	1to1	ENSDARG00000002021	1	2				ENSG00000085449	6	1to1	ENSORLG00000009280	1	8				ENSG00000144230	6	1to1	ENSGACG00000003810	1	0
ENSG00000136982	2	1to1	ENSDARG00000019907	1	3				ENSG00000135919	10	1to1	ENSORLG00000009316	1	7				ENSG00000136731	7	1to1	ENSGACG00000010029	2	9
ENSG00000139874	1	1to1	ENSDARG00000003049	1	1				ENSG00000124019	3	1to1	ENSORLG00000011343	1	2				ENSG00000136720	4	1to1	ENSGACG00000010025	2	1
ENSG00000162998	1	1to1	ENSDARG00000018383	2	1				ENSG00000135905	13	1to1	ENSORLG00000007342	1	15				ENSG00000136699	20	1to1	ENSGACG00000000013	2	4
ENSG00000145147	12	1to1	ENSDARG00000004246	1	5				ENSG00000153820	3	1to1	ENSORLG00000011771	1	2				ENSG00000136718	17	1to1	ENSGACG00000005210	2	1
ENSG00000149231	8	1to1	ENSDARG00000014966	2	6				ENSG00000187957	2	1to1	ENSORLG00000011748	1	1				ENSG00000152102	2	1to1	ENSGACG00000002101	1	4
ENSG00000130700	1	1to1	ENSDARG00000017821	1	0				ENSG00000153827	17	1to1	ENSORLG00000011737	1	25				ENSG00000176771	7	1to1	ENSGACG00000014896	1	2
ENSG00000165359	5	1to1	ENSDARG00000017931	2	4				ENSG00000173692	13	1to1	ENSORLG00000007518	1	10				ENSG00000153086	4	1to1	ENSGACG00000002172	2	11
ENSG00000077458	13	1to1	ENSDARG00000012432	1	5				ENSG00000135914	1	1to1	ENSORLG00000007537	2	1				ENSG00000176601	12	1to1	ENSGACG00000002188	1	3
ENSG00000084652	2	1to1	ENSDARG00000077037	1	4				ENSG00000135931	15	1to1	ENSORLG00000007125	1	11				ENSG00000076003	3	1to1	ENSGACG00000012377	1	4
ENSG00000166189	1	1to1	ENSDARG00000013581	1	0				ENSG00000156966	2	1to1	ENSORLG00000007063	1	0				ENSG00000075884	14	1to1	ENSGACG00000008601	1	3
ENSG00000107736	14	1to1	ENSDARG00000007561	1	2				ENSG00000144535	16	1to1	ENSORLG00000009374	1	5				ENSG00000204406	11	1to1	ENSGACG00000015071	1	2
ENSG00000108786	5	1to1	ENSDARG00000027469	1	0				ENSG00000204120	45	1to1	ENSORLG00000016672	1	10				ENSG00000135999	6	1to1	ENSGACG00000000311	2	5
ENSG00000166888	24	1to1	ENSDARG00000015902	5	3				ENSG00000066248	10	1to1	ENSORLG00000015069	1	2				ENSG00000183091	20	1to1	ENSGACG00000000792	2	9
ENSG00000134323	1	1to1	ENSDARG00000006837	1	0				ENSG00000168918	16	1to1	ENSORLG00000015584	1	12				ENSG00000115145	6	1to1	ENSGACG00000001225	1	3
ENSG00000184117	6	1to1	ENSDARG00000005320	1	4				ENSG00000085982	17	1to1	ENSORLG00000013504	1	15				ENSG00000196504	12	1to1	ENSGACG00000005886	2	17
ENSG00000179918	1	1to1	ENSDARG00000017659	1	0				ENSG00000163359	14	1to1	ENSORLG00000008197	1	5				ENSG00000144278	10	1to1	ENSGACG00000005860	2	10
ENSG00000167771	3	1to1	ENSDARG00000008278	2	2				ENSG00000168427	1	1to1	ENSORLG00000001097	2	6				ENSG00000115165	8	1to1	ENSGACG00000005824	1	0
ENSG00000132694	7	1to1	ENSDARG00000052482	2	4				ENSG00000178752	7	1to1	ENSORLG00000007187	2	9				ENSG00000123612	4	1to1	ENSGACG00000005819	2	0
ENSG00000163624	2	1to1	ENSDARG00000019549	1	2				ENSG00000065802	9	1to1	ENSORLG00000018101	1	4				ENSG00000115170	10	1to1	ENSGACG00000005810	1	2
ENSG00000132792	9	1to1	ENSDARG00000011958	1	6				ENSG00000130414	14	1to1	ENSORLG00000018189	2	5				ENSG00000007001	4	1to1	ENSGACG00000005800	2	7
ENSG00000129315	5	1to1	ENSDARG00000017525	2	4				ENSG00000142327	10	1to1	ENSORLG00000018252	2	11				ENSG00000153237	8	1to1	ENSGACG00000005787	2	7
ENSG00000072682	21	1to1	ENSDARG00000010085	2	2				ENSG00000142330	16	1to1	ENSORLG00000015715	1	5				ENSG00000153246	3	1to1	ENSGACG00000015183	1	3
ENSG00000180488	4	1to1	ENSDARG00000020596	2	6				ENSG00000226321	8	1to1	ENSORLG00000001073	1	30				ENSG00000115221	11	1to1	ENSGACG00000015179	1	9
ENSG00000176678	2	1to1	ENSDARG00000008133	1	0				ENSG00000122085	22	1to1	ENSORLG00000015812	1	1				ENSG00000136535	6	1to1	ENSGACG00000005648	1	1
ENSG00000145087	8	1to1	ENSDARG00000006383	3	5				ENSG00000115677	47	1to1	ENSORLG00000002226	1	16				ENSG00000115267	3	1to1	ENSGACG00000005518	1	14
ENSG00000197818	4	1to1	ENSDARG00000020699	1	0				ENSG00000006607	22	1to1	ENSORLG00000002154	1	18				ENSG00000115290	6	1to1	ENSGACG00000005484	1	9
ENSG00000168077	2	1to1	ENSDARG00000008060	2	2				ENSG00000176720	1	1to1	ENSORLG00000016403	2	5				ENSG00000115339	9	1to1	ENSGACG00000005385	1	0
ENSG00000010671	10	1to1	ENSDARG00000004433	2	1				ENSG00000168397	25	1to1	ENSORLG00000002098	2	7				ENSG00000123607	8	1to1	ENSGACG00000005428	1	4
ENSG00000139505	2	1to1	ENSDARG00000016794	1	5				ENSG00000168395	11	1to1	ENSORLG00000001546	1	10				ENSG00000198648	3	1to1	ENSGACG00000005352	1	10
ENSG00000173991	2	1to1	ENSDARG00000007344	1	6				ENSG00000071282	8	1to1	ENSORLG00000003170	1	2				ENSG00000172292	2	1to1	ENSGACG00000005325	1	2
ENSG00000106069	33	1to1	ENSDARG00000011845	4	3				ENSG00000182533	3	1to1	ENSORLG00000000729	1	2				ENSG00000081479	5	1to1	ENSGACG00000005232	1	13
ENSG00000159479	5	1to1	ENSDARG00000008064	1	3				ENSG00000156983	8	1to1	ENSORLG00000011135	1	7				ENSG00000138399	11	1to1	ENSGACG00000005168	2	4
ENSG00000185985	2	1to1	ENSDARG00000006636	1	0				ENSG00000171148	6	1to1	ENSORLG00000013394	1	2				ENSG00000154479	3	1to1	ENSGACG00000005157	1	7
ENSG00000111679	23	1to1	ENSDARG00000013916	1	3				ENSG00000187288	8	1to1	ENSORLG00000016847	2	6				ENSG00000138385	12	1to1	ENSGACG00000005107	2	11
ENSG00000125629	8	1to1	ENSDARG00000037203	1	3				ENSG00000125037	5	1to1	ENSORLG00000001033	2	4				ENSG00000071909	9	1to1	ENSGACG00000005061	2	12
ENSG00000111897	1	1to1	ENSDARG00000009106	3	3				ENSG00000157020	19	1to1	ENSORLG00000019962	1	10				ENSG00000123600	17	1to1	ENSGACG00000005019	1	5
ENSG00000095002	11	1to1	ENSDARG00000018022	1	3				ENSG00000157087	9	1to1	ENSORLG00000004673	2	7				ENSG00000128708	6	1to1	ENSGACG00000004939	4	3
ENSG00000182175	12	1to1	ENSDARG00000012248	2	1				ENSG00000132164	3	1to1	ENSORLG00000004636	1	5				ENSG00000115844	2	1to1	ENSGACG00000004914	1	0
ENSG00000116209	9	1to1	ENSDARG00000019033	3	5				ENSG00000196639	4	1to1	ENSORLG00000004554	1	0				ENSG00000152256	9	1to1	ENSGACG00000004843	1	6
ENSG00000108883	26	1to1	ENSDARG00000012261	5	7				ENSG00000197548	24	1to1	ENSORLG00000004519	1	5				ENSG00000144354	8	1to1	ENSGACG00000004774	2	1
ENSG00000139344	4	1to1	ENSDARG00000007366	1	3				ENSG00000144559	11	1to1	ENSORLG00000004476	2	7				ENSG00000144306	15	1to1	ENSGACG00000004721	2	3
ENSG00000035687	3	1to1	ENSDARG00000002071	1	4				ENSG00000157152	6	1to1	ENSORLG00000011479	1	2				ENSG00000115935	18	1to1	ENSGACG00000011946	1	0
ENSG00000119048	8	1to1	ENSDARG00000026035	1	3				ENSG00000132155	12	1to1	ENSORLG00000011471	1	14				ENSG00000115966	21	1to1	ENSGACG00000004600	2	5
ENSG00000132382	13	1to1	ENSDARG00000028323	2	2				ENSG00000132182	4	1to1	ENSORLG00000011390	1	10				ENSG00000128713	3	1to1	ENSGACG00000004569	1	0
ENSG00000176978	13	1to1	ENSDARG00000027750	3	3				ENSG00000177463	13	1to1	ENSORLG00000010877	1	4				ENSG00000128710	3	1to1	ENSGACG00000004564	1	0
ENSG00000137269	4	1to1	ENSDARG00000024979	1	2				ENSG00000131386	6	1to1	ENSORLG00000004737	1	5				ENSG00000128655	12	1to1	ENSGACG00000004421	2	3
ENSG00000124134	2	1to1	ENSDARG00000026084	2	1				ENSG00000154822	4	1to1	ENSORLG00000016501	1	6				ENSG00000079156	9	1to1	ENSGACG00000004410	1	14
ENSG00000113721	11	1to1	ENSDARG00000057345	1	0				ENSG00000183960	3	1to1	ENSORLG00000004750	2	1				ENSG00000115232	12	1to1	ENSGACG00000002051	1	4
ENSG00000188352	17	1to1	ENSDARG00000022020	1	4				ENSG00000151090	12	1to1	ENSORLG00000008122	2	9				ENSG00000115252	9	1to1	ENSGACG00000008155	1	4
ENSG00000169592	14	1to1	ENSDARG00000022939	1	6				ENSG00000077097	7	1to1	ENSORLG00000008628	1	17				ENSG00000077232	10	1to1	ENSGACG00000008189	1	20
ENSG00000166046	10	1to1	ENSDARG00000027316	1	8				ENSG00000151092	15	1to1	ENSORLG00000008647	1	8				ENSG00000162998	1	1to1	ENSGACG00000008168	2	3
ENSG00000132581	10	1to1	ENSDARG00000024026	1	3				ENSG00000163512	14	1to1	ENSORLG00000005382	1	6				ENSG00000162999	3	1to1	ENSGACG00000008166	1	0
ENSG00000163617	8	1to1	ENSDARG00000027851	2	13				ENSG00000144644	3	1to1	ENSORLG00000004244	2	10				ENSG00000138448	8	1to1	ENSGACG00000000260	1	19
ENSG00000125459	18	1to1	ENSDARG00000024381	2	4				ENSG00000091317	3	1to1	ENSORLG00000016926	1	6				ENSG00000115415	12	1to1	ENSGACG00000015589	3	22
ENSG00000149635	1	1to1	ENSDARG00000022139	1	0				ENSG00000182973	19	1to1	ENSORLG00000003576	1	25				ENSG00000138378	10	1to1	ENSGACG00000002684	3	5
ENSG00000185163	6	1to1	ENSDARG00000025854	2	8				ENSG00000170266	19	1to1	ENSORLG00000020297	2	10				ENSG00000128641	14	1to1	ENSGACG00000007578	1	18
ENSG00000076944	23	1to1	ENSDARG00000007603	1	5				ENSG00000170275	3	1to1	ENSORLG00000011852	3	2				ENSG00000081320	5	1to1	ENSGACG00000001676	1	3
ENSG00000131095	23	1to1	ENSDARG00000025301	1	1				ENSG00000153558	22	1to1	ENSORLG00000011797	1	13				ENSG00000197121	11	1to1	ENSGACG00000001664	1	7
ENSG00000065809	30	1to1	ENSDARG00000026865	3	2				ENSG00000153560	13	1to1	ENSORLG00000011706	1	16				ENSG00000065413	14	1to1	ENSGACG00000008817	1	2
ENSG00000101323	1	1to1	ENSDARG00000024160	2	2				ENSG00000163539	24	1to1	ENSORLG00000011760	1	14				ENSG00000115524	12	1to1	ENSGACG00000008839	1	21
ENSG00000182827	2	1to1	ENSDARG00000024602	1	2				ENSG00000144668	4	1to1	ENSORLG00000011143	1	4				ENSG00000115520	4	1to1	ENSGACG00000008855	2	0
ENSG00000133422	6	1to1	ENSDARG00000028539	1	9				ENSG00000136059	11	1to1	ENSORLG00000009593	1	6				ENSG00000162944	4	1to1	ENSGACG00000009017	1	3
ENSG00000147419	11	1to1	ENSDARG00000021753	3	3				ENSG00000093217	5	1to1	ENSORLG00000003755	1	26				ENSG00000226124	4	1to1	ENSGACG00000002763	1	5
ENSG00000080815	25	1to1	ENSDARG00000004870	3	5				ENSG00000114742	10	1to1	ENSORLG00000011723	1	16				ENSG00000155744	11	1to1	ENSGACG00000006226	1	10
ENSG00000118420	7	1to1	ENSDARG00000026178	3	6				ENSG00000168329	6	1to1	ENSORLG00000005194	1	1				ENSG00000064012	20	1to1	ENSGACG00000004378	3	2
ENSG00000027847	8	1to1	ENSDARG00000021899	1	6				ENSG00000168032	4	1to1	ENSORLG00000005352	2	4				ENSG00000115993	6	1to1	ENSGACG00000014156	1	8
ENSG00000117697	5	1to1	ENSDARG00000024471	1	0				ENSG00000093183	16	1to1	ENSORLG00000009365	1	4				ENSG00000082146	10	1to1	ENSGACG00000014167	1	4
ENSG00000182870	10	1to1	ENSDARG00000006832	3	3				ENSG00000114857	19	1to1	ENSORLG00000009388	1	21				ENSG00000138395	9	1to1	ENSGACG00000015430	1	8
ENSG00000188467	4	1to1	ENSDARG00000024771	1	0				ENSG00000163817	7	1to1	ENSORLG00000003493	1	5				ENSG00000163596	22	1to1	ENSGACG00000013811	1	4
ENSG00000171174	5	1to1	ENSDARG00000019877	1	3				ENSG00000160796	11	1to1	ENSORLG00000008199	2	7				ENSG00000144426	10	1to1	ENSGACG00000014174	2	11
ENSG00000065802	9	1to1	ENSDARG00000026635	1	0				ENSG00000181555	8	1to1	ENSORLG00000008224	1	2				ENSG00000183671	10	1to1	ENSGACG00000004337	1	2
ENSG00000196361	4	1to1	ENSDARG00000014420	4	1				ENSG00000114648	6	1to1	ENSORLG00000007649	1	1				ENSG00000114948	3	1to1	ENSGACG00000004341	1	14
ENSG00000184588	18	1to1	ENSDARG00000032868	5	3				ENSG00000010256	10	1to1	ENSORLG00000016863	2	9				ENSG00000138400	6	1to1	ENSGACG00000015146	1	5
ENSG00000105204	8	1to1	ENSDARG00000070187	2	4				ENSG00000177479	31	1to1	ENSORLG00000002861	1	4				ENSG00000178385	3	1to1	ENSGACG00000002110	1	0
ENSG00000204991	10	1to1	ENSDARG00000003084	3	4				ENSG00000178035	12	1to1	ENSORLG00000002914	1	5				ENSG00000115020	9	1to1	ENSGACG00000008803	1	24
ENSG00000135677	9	1to1	ENSDARG00000023766	1	8				ENSG00000114316	14	1to1	ENSORLG00000000994	2	20				ENSG00000144407	4	1to1	ENSGACG00000007845	1	1
ENSG00000160685	7	1to1	ENSDARG00000021891	1	2				ENSG00000145022	6	1to1	ENSORLG00000003879	1	3				ENSG00000144406	8	1to1	ENSGACG00000014773	3	17
ENSG00000188566	6	1to1	ENSDARG00000007429	1	12				ENSG00000145020	22	1to1	ENSORLG00000003127	1	4				ENSG00000115365	8	1to1	ENSGACG00000014735	1	7
ENSG00000118515	30	1to1	ENSDARG00000025522	6	9				ENSG00000164062	16	1to1	ENSORLG00000008887	1	9				ENSG00000021826	12	1to1	ENSGACG00000006528	1	3
ENSG00000135404	16	1to1	ENSDARG00000025147	1	6				ENSG00000173531	21	1to1	ENSORLG00000003636	1	2				ENSG00000144452	3	1to1	ENSGACG00000006476	1	1
ENSG00000135720	15	1to1	ENSDARG00000035924	1	6				ENSG00000182179	11	1to1	ENSORLG00000003466	2	3				ENSG00000138363	14	1to1	ENSGACG00000015161	2	6
ENSG00000135052	8	1to1	ENSDARG00000025858	3	0				ENSG00000164077	8	1to1	ENSORLG00000014273	1	2				ENSG00000135912	21	1to1	ENSGACG00000008393	1	3
ENSG00000130935	11	1to1	ENSDARG00000026767	1	6				ENSG00000114349	5	1to1	ENSORLG00000018998	1	0				ENSG00000135929	5	1to1	ENSGACG00000002514	5	11
ENSG00000143748	24	1to1	ENSDARG00000025605	2	11				ENSG00000012171	16	1to1	ENSORLG00000003270	1	2				ENSG00000163499	6	1to1	ENSGACG00000007624	1	10
ENSG00000167842	6	1to1	ENSDARG00000026454	1	1				ENSG00000214706	15	1to1	ENSORLG00000003221	5	3				ENSG00000144567	10	1to1	ENSGACG00000015143	1	1
ENSG00000143502	10	1to1	ENSDARG00000026335	2	0				ENSG00000186792	7	1to1	ENSORLG00000003099	1	7				ENSG00000198925	22	1to1	ENSGACG00000010122	1	5
ENSG00000077713	4	1to1	ENSDARG00000023055	2	10				ENSG00000114378	9	1to1	ENSORLG00000003699	1	2				ENSG00000163521	12	1to1	ENSGACG00000005954	2	10
ENSG00000118503	12	1to1	ENSDARG00000027777	2	1				ENSG00000114388	17	1to1	ENSORLG00000003803	1	12				ENSG00000115661	13	1to1	ENSGACG00000015147	1	1
ENSG00000097046	5	1to1	ENSDARG00000023584	3	3				ENSG00000114395	6	1to1	ENSORLG00000002245	1	3				ENSG00000072182	5	1to1	ENSGACG00000007052	1	3
ENSG00000113356	8	1to1	ENSDARG00000024687	1	0				ENSG00000010319	3	1to1	ENSORLG00000003333	2	8				ENSG00000123999	2	1to1	ENSGACG00000014296	1	0
ENSG00000090857	11	1to1	ENSDARG00000023113	1	21				ENSG00000163938	12	1to1	ENSORLG00000016030	1	5				ENSG00000114923	9	1to1	ENSGACG00000002501	1	10
ENSG00000164815	7	1to1	ENSDARG00000021579	1	6				ENSG00000114904	7	1to1	ENSORLG00000015988	1	8				ENSG00000085449	6	1to1	ENSGACG00000000225	1	5
ENSG00000174606	9	1to1	ENSDARG00000016743	5	6				ENSG00000163933	4	1to1	ENSORLG00000001407	1	8				ENSG00000135919	10	1to1	ENSGACG00000000219	1	2
ENSG00000113194	6	1to1	ENSDARG00000052374	1	5				ENSG00000272886	6	1to1	ENSORLG00000003413	2	4				ENSG00000124019	3	1to1	ENSGACG00000007708	1	0
ENSG00000125618	13	1to1	ENSDARG00000015879	1	9				ENSG00000144771	2	1to1	ENSORLG00000008801	2	0				ENSG00000135905	13	1to1	ENSGACG00000009257	2	9
ENSG00000169217	3	1to1	ENSDARG00000027357	3	2				ENSG00000114251	7	1to1	ENSORLG00000008813	1	1				ENSG00000153820	3	1to1	ENSGACG00000007428	1	7
ENSG00000189045	4	1to1	ENSDARG00000025866	2	6				ENSG00000163947	15	1to1	ENSORLG00000017402	1	9				ENSG00000187957	2	1to1	ENSGACG00000007444	1	4
ENSG00000130475	36	1to1	ENSDARG00000015356	1	4				ENSG00000144730	7	1to1	ENSORLG00000017397	1	8				ENSG00000153827	17	1to1	ENSGACG00000007464	1	9
ENSG00000158815	4	1to1	ENSDARG00000023520	2	3				ENSG00000157500	8	1to1	ENSORLG00000017390	1	11				ENSG00000173692	13	1to1	ENSGACG00000009208	2	9
ENSG00000162174	10	1to1	ENSDARG00000021681	1	3				ENSG00000174839	6	1to1	ENSORLG00000017366	2	9				ENSG00000135914	1	1to1	ENSGACG00000009251	2	1
ENSG00000137393	2	1to1	ENSDARG00000024940	1	0				ENSG00000136068	14	1to1	ENSORLG00000017308	1	29				ENSG00000135931	15	1to1	ENSGACG00000009002	1	16
ENSG00000069956	8	1to1	ENSDARG00000032103	1	2				ENSG00000153266	3	1to1	ENSORLG00000010156	1	0				ENSG00000156966	2	1to1	ENSGACG00000008999	1	0
ENSG00000111816	1	1to1	ENSDARG00000027807	2	1				ENSG00000163635	13	1to1	ENSORLG00000008174	1	1				ENSG00000144535	16	1to1	ENSGACG00000016435	1	2
ENSG00000182533	3	1to1	ENSDARG00000024141	1	0				ENSG00000163636	12	1to1	ENSORLG00000008157	1	4				ENSG00000196811	3	1to1	ENSGACG00000015082	1	1
ENSG00000185386	4	1to1	ENSDARG00000045836	4	8				ENSG00000172340	4	1to1	ENSORLG00000008000	1	2				ENSG00000204120	45	1to1	ENSGACG00000013446	1	6
ENSG00000163982	1	1to1	ENSDARG00000021566	1	2				ENSG00000163378	10	1to1	ENSORLG00000007980	1	6				ENSG00000066248	10	1to1	ENSGACG00000000422	1	6
ENSG00000154277	12	1to1	ENSDARG00000026871	2	8				ENSG00000163380	3	1to1	ENSORLG00000013486	1	0				ENSG00000168918	16	1to1	ENSGACG00000003813	1	9
ENSG00000012983	10	1to1	ENSDARG00000039125	3	16				ENSG00000206538	3	1to1	ENSORLG00000015881	1	1				ENSG00000085978	18	1to1	ENSGACG00000001389	4	26
ENSG00000175220	7	1to1	ENSDARG00000024324	2	4				ENSG00000044524	3	1to1	ENSORLG00000015835	2	8				ENSG00000077044	14	1to1	ENSGACG00000004826	2	18
ENSG00000256453	1	1to1	ENSDARG00000022813	1	1				ENSG00000169379	10	1to1	ENSORLG00000006350	1	11				ENSG00000085982	17	1to1	ENSGACG00000010156	1	3
ENSG00000140386	23	1to1	ENSDARG00000023104	5	7				ENSG00000178750	1	1to1	ENSORLG00000015631	1	0				ENSG00000163359	14	1to1	ENSGACG00000001609	1	0
ENSG00000057294	8	1to1	ENSDARG00000023026	2	3				ENSG00000080819	5	1to1	ENSORLG00000005599	1	6				ENSG00000168427	1	1to1	ENSGACG00000003665	1	0
ENSG00000163623	2	1to1	ENSDARG00000022569	2	0				ENSG00000036054	9	1to1	ENSORLG00000016112	2	5				ENSG00000178752	7	1to1	ENSGACG00000001611	1	5
ENSG00000052749	15	1to1	ENSDARG00000022410	4	9				ENSG00000154174	3	1to1	ENSORLG00000016134	1	5				ENSG00000065802	9	1to1	ENSGACG00000002222	1	2
ENSG00000073350	22	1to1	ENSDARG00000023920	4	7				ENSG00000181458	7	1to1	ENSORLG00000016145	3	5				ENSG00000130414	14	1to1	ENSGACG00000008479	1	15
ENSG00000114491	10	1to1	ENSDARG00000012215	2	5				ENSG00000066422	3	1to1	ENSORLG00000015676	2	10				ENSG00000142327	10	1to1	ENSGACG00000004711	1	22
ENSG00000157617	8	1to1	ENSDARG00000023821	1	9				ENSG00000176040	5	1to1	ENSORLG00000008713	1	4				ENSG00000142330	16	1to1	ENSGACG00000015101	1	8
ENSG00000100038	17	1to1	ENSDARG00000027586	2	1				ENSG00000163611	7	1to1	ENSORLG00000009080	1	8				ENSG00000226321	8	1to1	ENSGACG00000003673	2	10
ENSG00000146072	1	1to1	ENSDARG00000001807	1	2				ENSG00000178075	15	1to1	ENSORLG00000009136	1	5				ENSG00000122085	22	1to1	ENSGACG00000015039	1	1
ENSG00000170615	15	1to1	ENSDARG00000022424	1	8				ENSG00000163617	8	1to1	ENSORLG00000009175	2	10				ENSG00000146205	9	1to1	ENSGACG00000004499	1	10
ENSG00000265763	2	1to1	ENSDARG00000025017	1	2				ENSG00000151577	4	1to1	ENSORLG00000009228	1	2				ENSG00000115677	47	1to1	ENSGACG00000004648	1	3
ENSG00000137745	3	1to1	ENSDARG00000015797	1	2				ENSG00000172020	2	1to1	ENSORLG00000015837	1	1				ENSG00000006607	22	1to1	ENSGACG00000004623	1	14
ENSG00000146122	8	1to1	ENSDARG00000028393	2	6				ENSG00000031081	2	1to1	ENSORLG00000006672	1	5				ENSG00000176720	1	1to1	ENSGACG00000013662	1	7
ENSG00000175348	5	1to1	ENSDARG00000025693	1	0				ENSG00000176142	12	1to1	ENSORLG00000003717	3	2				ENSG00000168397	25	1to1	ENSGACG00000004519	1	8
ENSG00000113889	3	1to1	ENSDARG00000022372	3	7				ENSG00000163389	8	1to1	ENSORLG00000003715	3	2				ENSG00000168395	11	1to1	ENSGACG00000011045	1	7
ENSG00000170396	2	1to1	ENSDARG00000027079	1	2				ENSG00000144837	6	1to1	ENSORLG00000008609	1	6				ENSG00000071282	8	1to1	ENSGACG00000003930	1	0
ENSG00000101255	4	1to1	ENSDARG00000016200	1	0				ENSG00000121577	9	1to1	ENSORLG00000008627	2	3				ENSG00000182533	3	1to1	ENSGACG00000000913	1	1
ENSG00000158089	15	1to1	ENSDARG00000023448	3	8				ENSG00000163428	1	1to1	ENSORLG00000017945	1	1				ENSG00000156983	8	1to1	ENSGACG00000000086	1	9
ENSG00000183765	24	1to1	ENSDARG00000025820	1	4				ENSG00000145087	8	1to1	ENSORLG00000020448	1	6				ENSG00000171148	6	1to1	ENSGACG00000009851	2	0
ENSG00000163251	1	1to1	ENSDARG00000025420	1	0				ENSG00000173230	9	1to1	ENSORLG00000015877	1	3				ENSG00000187288	8	1to1	ENSGACG00000009696	1	9
ENSG00000150637	8	1to1	ENSDARG00000045391	1	3				ENSG00000173226	7	1to1	ENSORLG00000001455	2	9				ENSG00000125037	5	1to1	ENSGACG00000000868	2	5
ENSG00000175104	3	1to1	ENSDARG00000028058	1	6				ENSG00000163406	7	1to1	ENSORLG00000009993	1	5				ENSG00000157087	9	1to1	ENSGACG00000007138	4	7
ENSG00000113407	14	1to1	ENSDARG00000013250	2	7				ENSG00000036828	3	1to1	ENSORLG00000006682	1	0				ENSG00000132164	3	1to1	ENSGACG00000007204	2	1
ENSG00000174705	4	1to1	ENSDARG00000021377	3	11				ENSG00000160124	7	1to1	ENSORLG00000009273	1	2				ENSG00000196639	4	1to1	ENSGACG00000007333	1	0
ENSG00000196632	5	1to1	ENSDARG00000021611	4	4				ENSG00000114030	10	1to1	ENSORLG00000009322	2	1				ENSG00000197548	24	1to1	ENSGACG00000007339	1	4
ENSG00000065413	14	1to1	ENSDARG00000026028	2	12				ENSG00000138463	2	1to1	ENSORLG00000009930	2	3				ENSG00000144560	17	1to1	ENSGACG00000007347	1	1
ENSG00000109854	9	1to1	ENSDARG00000028386	4	3				ENSG00000173175	10	1to1	ENSORLG00000009753	2	6				ENSG00000144559	11	1to1	ENSGACG00000007353	1	7
ENSG00000105668	4	1to1	ENSDARG00000021866	1	2				ENSG00000065534	21	1to1	ENSORLG00000020132	1	6				ENSG00000157152	6	1to1	ENSGACG00000000059	1	2
ENSG00000072954	3	1to1	ENSDARG00000024047	1	6				ENSG00000160145	22	1to1	ENSORLG00000018205	1	8				ENSG00000132155	12	1to1	ENSGACG00000000060	1	14
ENSG00000099942	2	1to1	ENSDARG00000028699	1	1				ENSG00000114491	10	1to1	ENSORLG00000020552	1	10				ENSG00000144712	5	1to1	ENSGACG00000000015	1	11
ENSG00000163961	2	1to1	ENSDARG00000026757	1	2				ENSG00000082781	13	1to1	ENSORLG00000020862	1	8				ENSG00000132182	4	1to1	ENSGACG00000000064	1	3
ENSG00000162434	6	1to1	ENSDARG00000020625	3	3				ENSG00000163848	11	1to1	ENSORLG00000015950	1	2				ENSG00000177463	13	1to1	ENSGACG00000002941	1	7
ENSG00000123473	9	1to1	ENSDARG00000024904	1	11				ENSG00000144909	1	1to1	ENSORLG00000001914	1	2				ENSG00000154822	4	1to1	ENSGACG00000013021	1	3
ENSG00000109424	1	1to1	ENSDARG00000023151	4	8				ENSG00000144908	18	1to1	ENSORLG00000009492	1	7				ENSG00000151090	12	1to1	ENSGACG00000007996	1	10
ENSG00000197586	18	1to1	ENSDARG00000008757	1	3				ENSG00000159650	2	1to1	ENSORLG00000001285	2	11				ENSG00000077097	7	1to1	ENSGACG00000008006	1	13
ENSG00000170946	12	1to1	ENSDARG00000023927	1	3				ENSG00000163870	11	1to1	ENSORLG00000016658	1	5				ENSG00000151092	15	1to1	ENSGACG00000008024	2	12
ENSG00000088298	2	1to1	ENSDARG00000028448	3	5				ENSG00000163902	8	1to1	ENSORLG00000007728	1	3				ENSG00000163512	14	1to1	ENSGACG00000006371	1	13
ENSG00000185467	1	1to1	ENSDARG00000027169	1	4				ENSG00000177646	13	1to1	ENSORLG00000013206	2	3				ENSG00000152642	7	1to1	ENSGACG00000004385	1	2
ENSG00000101557	9	1to1	ENSDARG00000025889	1	4				ENSG00000004399	17	1to1	ENSORLG00000010969	1	2				ENSG00000091317	3	1to1	ENSGACG00000000905	1	8
ENSG00000182919	15	1to1	ENSDARG00000016655	1	3				ENSG00000138246	8	1to1	ENSORLG00000012388	1	15				ENSG00000182973	19	1to1	ENSGACG00000004406	1	12
ENSG00000104643	4	1to1	ENSDARG00000015860	2	3				ENSG00000170819	6	1to1	ENSORLG00000007668	2	5				ENSG00000170266	19	1to1	ENSGACG00000017633	2	10
ENSG00000221829	8	1to1	ENSDARG00000024967	2	4				ENSG00000174640	8	1to1	ENSORLG00000000985	1	6				ENSG00000170275	3	1to1	ENSGACG00000004769	1	6
ENSG00000130731	14	1to1	ENSDARG00000027461	2	5				ENSG00000163785	9	1to1	ENSORLG00000001023	2	10				ENSG00000153558	22	1to1	ENSGACG00000005445	2	9
ENSG00000148935	9	1to1	ENSDARG00000001259	1	5				ENSG00000182923	16	1to1	ENSORLG00000000923	1	15				ENSG00000153560	13	1to1	ENSGACG00000005520	2	11
ENSG00000130429	21	1to1	ENSDARG00000027063	1	7				ENSG00000118007	9	1to1	ENSORLG00000012127	2	19				ENSG00000163539	24	1to1	ENSGACG00000005497	1	31
ENSG00000160796	11	1to1	ENSDARG00000057508	3	4				ENSG00000163864	15	1to1	ENSORLG00000014005	2	2				ENSG00000144668	4	1to1	ENSGACG00000005354	1	4
ENSG00000100030	4	1to1	ENSDARG00000027552	4	5				ENSG00000155903	7	1to1	ENSORLG00000011646	1	4				ENSG00000136059	11	1to1	ENSGACG00000003464	2	6
ENSG00000172260	6	1to1	ENSDARG00000021607	1	1				ENSG00000175066	12	1to1	ENSORLG00000004683	2	10				ENSG00000093217	5	1to1	ENSGACG00000018105	1	14
ENSG00000131323	9	1to1	ENSDARG00000022000	2	2				ENSG00000175054	10	1to1	ENSORLG00000012184	1	13				ENSG00000114742	10	1to1	ENSGACG00000012625	2	4
ENSG00000038210	4	1to1	ENSDARG00000013881	1	3				ENSG00000120756	12	1to1	ENSORLG00000012266	2	7				ENSG00000168032	4	1to1	ENSGACG00000006387	2	2
ENSG00000176018	4	1to1	ENSDARG00000024693	1	0				ENSG00000163714	17	1to1	ENSORLG00000010235	1	25				ENSG00000093183	16	1to1	ENSGACG00000003352	1	0
ENSG00000120800	4	1to1	ENSDARG00000018847	1	5				ENSG00000152952	10	1to1	ENSORLG00000010111	2	3				ENSG00000114857	19	1to1	ENSGACG00000003367	1	10
ENSG00000164175	5	1to1	ENSDARG00000002593	1	3				ENSG00000047457	15	1to1	ENSORLG00000011260	1	19				ENSG00000144649	5	1to1	ENSGACG00000003791	1	2
ENSG00000055211	2	1to1	ENSDARG00000021975	2	6				ENSG00000169903	3	1to1	ENSORLG00000011289	1	1				ENSG00000163817	7	1to1	ENSGACG00000004349	3	3
ENSG00000147679	9	1to1	ENSDARG00000028249	1	0				ENSG00000174946	3	1to1	ENSORLG00000000363	2	2				ENSG00000160796	11	1to1	ENSGACG00000008637	1	15
ENSG00000142892	5	1to1	ENSDARG00000024479	1	2				ENSG00000174948	1	1to1	ENSORLG00000005805	1	2				ENSG00000164053	9	1to1	ENSGACG00000004295	1	7
ENSG00000187616	2	1to1	ENSDARG00000026001	2	3				ENSG00000196549	17	1to1	ENSORLG00000005790	1	21				ENSG00000010256	10	1to1	ENSGACG00000009682	2	10
ENSG00000148704	2	1to1	ENSDARG00000021916	1	1				ENSG00000114805	6	1to1	ENSORLG00000005538	2	6				ENSG00000008300	4	1to1	ENSGACG00000005753	2	3
ENSG00000100228	3	1to1	ENSDARG00000014058	2	14				ENSG00000114850	9	1to1	ENSORLG00000012523	1	7				ENSG00000068745	28	1to1	ENSGACG00000009703	1	1
ENSG00000051108	19	1to1	ENSDARG00000024314	5	7				ENSG00000163661	1	1to1	ENSORLG00000012461	1	0				ENSG00000177479	31	1to1	ENSGACG00000005727	1	3
ENSG00000147257	3	1to1	ENSDARG00000032199	3	2				ENSG00000174891	15	1to1	ENSORLG00000007371	1	3				ENSG00000178035	12	1to1	ENSGACG00000005730	1	20
ENSG00000070808	7	1to1	ENSDARG00000053617	2	15				ENSG00000168827	11	1to1	ENSORLG00000006487	1	6				ENSG00000172037	19	1to1	ENSGACG00000004167	1	2
ENSG00000135686	7	1to1	ENSDARG00000030251	3	5				ENSG00000186432	3	1to1	ENSORLG00000006226	2	6				ENSG00000114316	14	1to1	ENSGACG00000000872	3	6
ENSG00000114316	14	1to1	ENSDARG00000014770	1	12				ENSG00000163590	5	1to1	ENSORLG00000016050	1	1				ENSG00000145022	6	1to1	ENSGACG00000001247	1	1
ENSG00000163539	24	1to1	ENSDARG00000020345	12	25				ENSG00000169251	10	1to1	ENSORLG00000006279	1	5				ENSG00000145020	22	1to1	ENSGACG00000005808	1	7
ENSG00000106631	10	1to1	ENSDARG00000019096	3	6				ENSG00000163536	7	1to1	ENSORLG00000012374	2	2				ENSG00000164062	16	1to1	ENSGACG00000010172	1	17
ENSG00000111581	13	1to1	ENSDARG00000016010	1	10				ENSG00000173905	3	1to1	ENSORLG00000012393	1	7				ENSG00000173531	21	1to1	ENSGACG00000001303	1	3
ENSG00000137161	2	1to1	ENSDARG00000070512	1	1				ENSG00000085276	18	1to1	ENSORLG00000012077	2	7				ENSG00000182179	11	1to1	ENSGACG00000010539	1	8
ENSG00000197467	14	1to1	ENSDARG00000091398	1	6				ENSG00000163581	5	1to1	ENSORLG00000011579	2	15				ENSG00000164077	8	1to1	ENSGACG00000012037	1	3
ENSG00000197157	16	1to1	ENSDARG00000006766	3	4				ENSG00000114346	16	1to1	ENSORLG00000000041	1	7				ENSG00000114349	5	1to1	ENSGACG00000012301	1	6
ENSG00000111670	10	1to1	ENSDARG00000030153	5	9				ENSG00000169760	11	1to1	ENSORLG00000014412	1	0				ENSG00000012171	16	1to1	ENSGACG00000005848	1	2
ENSG00000091127	6	1to1	ENSDARG00000031774	4	10				ENSG00000136518	14	1to1	ENSORLG00000005759	1	3				ENSG00000214706	15	1to1	ENSGACG00000005812	2	3
ENSG00000082512	7	1to1	ENSDARG00000017240	2	3				ENSG00000043093	7	1to1	ENSORLG00000008811	1	4				ENSG00000186792	7	1to1	ENSGACG00000005796	1	1
ENSG00000254087	4	1to1	ENSDARG00000031715	1	4				ENSG00000078070	15	1to1	ENSORLG00000011678	1	19				ENSG00000114388	17	1to1	ENSGACG00000001278	1	9
ENSG00000153820	3	1to1	ENSDARG00000017429	1	8				ENSG00000145191	17	1to1	ENSORLG00000011987	1	6				ENSG00000114395	6	1to1	ENSGACG00000001557	1	3
ENSG00000111880	3	1to1	ENSDARG00000032261	1	6				ENSG00000145198	6	1to1	ENSORLG00000015755	1	5				ENSG00000010319	3	1to1	ENSGACG00000005862	2	2
ENSG00000148730	1	1to1	ENSDARG00000031819	1	0				ENSG00000156931	26	1to1	ENSORLG00000014798	1	18				ENSG00000163938	12	1to1	ENSGACG00000000309	1	18
ENSG00000177058	26	1to1	ENSDARG00000032769	1	3				ENSG00000113790	6	1to1	ENSORLG00000016481	1	5				ENSG00000114904	7	1to1	ENSGACG00000000316	2	19
ENSG00000080298	12	1to1	ENSDARG00000014550	3	6				ENSG00000073803	15	1to1	ENSORLG00000016342	1	0				ENSG00000163933	4	1to1	ENSGACG00000000786	1	2
ENSG00000154645	7	1to1	ENSDARG00000034528	1	0				ENSG00000113838	6	1to1	ENSORLG00000019752	1	4				ENSG00000272886	6	1to1	ENSGACG00000005995	1	2
ENSG00000187664	2	1to1	ENSDARG00000018542	2	3				ENSG00000145192	3	1to1	ENSORLG00000009119	2	9				ENSG00000144771	2	1to1	ENSGACG00000010150	1	0
ENSG00000100908	7	1to1	ENSDARG00000034633	2	5				ENSG00000156976	27	1to1	ENSORLG00000008838	1	8				ENSG00000114251	7	1to1	ENSGACG00000010153	1	1
ENSG00000162769	5	1to1	ENSDARG00000031587	1	5				ENSG00000157005	1	1to1	ENSORLG00000019152	1	0				ENSG00000163947	15	1to1	ENSGACG00000003871	1	6
ENSG00000170525	15	1to1	ENSDARG00000001953	4	4				ENSG00000145012	22	1to1	ENSORLG00000015602	1	2				ENSG00000144730	7	1to1	ENSGACG00000003866	1	1
ENSG00000080503	17	1to1	ENSDARG00000008904	3	8				ENSG00000073282	14	1to1	ENSORLG00000015665	4	16				ENSG00000157500	8	1to1	ENSGACG00000003834	2	16
ENSG00000166813	3	1to1	ENSDARG00000033099	1	5				ENSG00000090530	10	1to1	ENSORLG00000005641	1	5				ENSG00000174839	6	1to1	ENSGACG00000003815	1	6
ENSG00000167858	5	1to1	ENSDARG00000018605	1	5				ENSG00000152492	3	1to1	ENSORLG00000005651	1	5				ENSG00000136068	14	1to1	ENSGACG00000003768	2	12
ENSG00000138385	12	1to1	ENSDARG00000029252	1	14				ENSG00000127252	2	1to1	ENSORLG00000005879	1	1				ENSG00000153266	3	1to1	ENSGACG00000011629	1	1
ENSG00000135919	10	1to1	ENSDARG00000029353	1	1				ENSG00000185798	5	1to1	ENSORLG00000006447	2	4				ENSG00000163635	13	1to1	ENSGACG00000009237	1	3
ENSG00000143322	11	1to1	ENSDARG00000013841	2	3				ENSG00000174013	2	1to1	ENSORLG00000005835	1	1				ENSG00000163636	12	1to1	ENSGACG00000009250	2	6
ENSG00000095596	2	1to1	ENSDARG00000033999	2	0				ENSG00000174004	2	1to1	ENSORLG00000005831	1	1				ENSG00000163638	10	1to1	ENSGACG00000009317	1	2
ENSG00000070886	3	1to1	ENSDARG00000023609	2	5				ENSG00000163975	7	1to1	ENSORLG00000011217	1	4				ENSG00000144749	9	1to1	ENSGACG00000009360	2	1
ENSG00000140990	5	1to1	ENSDARG00000028889	1	3				ENSG00000122068	9	1to1	ENSORLG00000009073	2	6				ENSG00000172340	4	1to1	ENSGACG00000009387	1	3
ENSG00000129925	8	1to1	ENSDARG00000032795	2	4				ENSG00000185621	11	1to1	ENSORLG00000014177	1	4				ENSG00000163378	10	1to1	ENSGACG00000009400	2	2
ENSG00000165458	16	1to1	ENSDARG00000030146	1	2				ENSG00000133256	12	1to1	ENSORLG00000009868	1	0				ENSG00000163380	3	1to1	ENSGACG00000003438	2	1
ENSG00000077684	14	1to1	ENSDARG00000033707	5	16				ENSG00000068078	10	1to1	ENSORLG00000017972	3	3				ENSG00000044524	3	1to1	ENSGACG00000006747	1	5
ENSG00000126216	8	1to1	ENSDARG00000029133	2	5				ENSG00000214367	5	1to1	ENSORLG00000007604	1	5				ENSG00000169379	10	1to1	ENSGACG00000014228	1	8
ENSG00000116641	9	1to1	ENSDARG00000078675	4	19				ENSG00000168884	7	1to1	ENSORLG00000008344	2	2				ENSG00000178750	1	1to1	ENSGACG00000006760	1	1
ENSG00000149809	26	1to1	ENSDARG00000032816	3	4				ENSG00000087274	28	1to1	ENSORLG00000005724	2	19				ENSG00000170854	9	1to1	ENSGACG00000004429	1	7
ENSG00000268104	2	1to1	ENSDARG00000029866	1	2				ENSG00000125388	10	1to1	ENSORLG00000014627	1	9				ENSG00000080819	5	1to1	ENSGACG00000010082	2	5
ENSG00000109618	7	1to1	ENSDARG00000033861	1	4				ENSG00000159788	25	1to1	ENSORLG00000006037	1	10				ENSG00000057019	10	1to1	ENSGACG00000002789	1	9
ENSG00000107518	10	1to1	ENSDARG00000006420	1	6				ENSG00000109758	4	1to1	ENSORLG00000006046	1	3				ENSG00000036054	9	1to1	ENSGACG00000013892	2	12
ENSG00000198920	11	1to1	ENSDARG00000034227	2	6				ENSG00000163982	1	1to1	ENSORLG00000008299	1	1				ENSG00000154174	3	1to1	ENSGACG00000013911	1	5
ENSG00000120318	6	1to1	ENSDARG00000076801	1	4				ENSG00000173040	4	1to1	ENSORLG00000016719	1	12				ENSG00000206535	3	1to1	ENSGACG00000013949	1	0
ENSG00000121350	9	1to1	ENSDARG00000033586	1	4				ENSG00000072840	5	1to1	ENSORLG00000016712	1	15				ENSG00000181458	7	1to1	ENSGACG00000013950	1	2
ENSG00000116748	3	1to1	ENSDARG00000033832	1	7				ENSG00000152969	7	1to1	ENSORLG00000003914	1	8				ENSG00000066422	3	1to1	ENSGACG00000013636	1	1
ENSG00000159082	11	1to1	ENSDARG00000025011	3	9				ENSG00000163995	16	1to1	ENSORLG00000019949	1	18				ENSG00000176040	5	1to1	ENSGACG00000003053	1	9
ENSG00000079112	5	1to1	ENSDARG00000005112	2	5				ENSG00000125089	25	1to1	ENSORLG00000010246	1	5				ENSG00000163607	9	1to1	ENSGACG00000001542	2	5
ENSG00000171456	12	1to1	ENSDARG00000036956	2	8				ENSG00000109667	13	1to1	ENSORLG00000008309	1	4				ENSG00000206530	14	1to1	ENSGACG00000017876	1	0
ENSG00000162063	5	1to1	ENSDARG00000034763	1	4				ENSG00000038219	6	1to1	ENSORLG00000000588	1	0				ENSG00000163611	7	1to1	ENSGACG00000003186	2	7
ENSG00000063177	16	1to1	ENSDARG00000029533	3	3				ENSG00000137449	9	1to1	ENSORLG00000016222	3	3				ENSG00000178075	15	1to1	ENSGACG00000003247	1	5
ENSG00000186625	8	1to1	ENSDARG00000021827	1	1				ENSG00000163145	7	1to1	ENSORLG00000016203	2	1				ENSG00000163617	8	1to1	ENSGACG00000003254	1	6
ENSG00000117616	22	1to1	ENSDARG00000030440	5	16				ENSG00000249581	1	1to1	ENSORLG00000007911	2	0				ENSG00000031081	2	1to1	ENSGACG00000020685	1	0
ENSG00000102904	16	1to1	ENSDARG00000030512	3	9				ENSG00000109805	5	1to1	ENSORLG00000005794	1	3				ENSG00000176142	12	1to1	ENSGACG00000015134	1	0
ENSG00000158623	3	1to1	ENSDARG00000034823	2	4				ENSG00000178177	6	1to1	ENSORLG00000005767	1	5				ENSG00000163389	8	1to1	ENSGACG00000014014	1	5
ENSG00000132952	3	1to1	ENSDARG00000034825	2	9				ENSG00000145147	12	1to1	ENSORLG00000005750	1	14				ENSG00000144837	6	1to1	ENSGACG00000001423	1	1
ENSG00000102978	8	1to1	ENSDARG00000033596	2	2				ENSG00000152990	13	1to1	ENSORLG00000004767	1	2				ENSG00000121577	9	1to1	ENSGACG00000001420	1	5
ENSG00000142731	11	1to1	ENSDARG00000004576	1	3				ENSG00000109819	18	1to1	ENSORLG00000004788	2	12				ENSG00000163428	1	1to1	ENSGACG00000003643	2	0
ENSG00000065308	1	1to1	ENSDARG00000030092	2	3				ENSG00000109618	7	1to1	ENSORLG00000004861	1	9				ENSG00000145087	8	1to1	ENSGACG00000007424	1	7
ENSG00000130827	9	1to1	ENSDARG00000007172	2	2				ENSG00000038210	4	1to1	ENSORLG00000014373	1	9				ENSG00000173230	9	1to1	ENSGACG00000019987	1	0
ENSG00000100167	6	1to1	ENSDARG00000030656	2	4				ENSG00000163394	1	1to1	ENSORLG00000006989	1	5				ENSG00000173226	7	1to1	ENSGACG00000010480	1	11
ENSG00000198265	12	1to1	ENSDARG00000030560	3	13				ENSG00000169851	8	1to1	ENSORLG00000006964	1	2				ENSG00000163406	7	1to1	ENSGACG00000014555	1	10
ENSG00000128708	6	1to1	ENSDARG00000034916	1	5				ENSG00000169299	5	1to1	ENSORLG00000005363	1	4				ENSG00000036828	3	1to1	ENSGACG00000020687	1	0
ENSG00000123607	8	1to1	ENSDARG00000012368	1	4				ENSG00000065882	19	1to1	ENSORLG00000005401	1	14				ENSG00000160124	7	1to1	ENSGACG00000003271	2	1
ENSG00000138448	8	1to1	ENSDARG00000006314	2	9				ENSG00000197712	7	1to1	ENSORLG00000005420	1	7				ENSG00000114030	10	1to1	ENSGACG00000003285	3	3
ENSG00000154930	5	1to1	ENSDARG00000044142	3	4				ENSG00000109814	12	1to1	ENSORLG00000005642	1	1				ENSG00000138463	2	1to1	ENSGACG00000014548	1	6
ENSG00000100490	11	1to1	ENSDARG00000017329	1	10				ENSG00000163694	15	1to1	ENSORLG00000005847	1	3				ENSG00000173175	10	1to1	ENSGACG00000001233	1	9
ENSG00000198846	1	1to1	ENSDARG00000032317	3	5				ENSG00000154277	12	1to1	ENSORLG00000007844	1	10				ENSG00000065534	21	1to1	ENSGACG00000000294	1	12
ENSG00000117676	20	1to1	ENSDARG00000033437	4	6				ENSG00000178343	1	1to1	ENSORLG00000000663	1	2				ENSG00000160145	22	1to1	ENSGACG00000008415	4	7
ENSG00000134982	10	1to1	ENSDARG00000058868	2	3				ENSG00000177752	5	1to1	ENSORLG00000010730	1	2				ENSG00000114491	10	1to1	ENSGACG00000007660	2	2
ENSG00000105983	21	1to1	ENSDARG00000024092	1	4				ENSG00000163285	1	1to1	ENSORLG00000018089	2	6				ENSG00000082781	13	1to1	ENSGACG00000008632	1	2
ENSG00000160282	13	1to1	ENSDARG00000007421	1	20				ENSG00000109158	5	1to1	ENSORLG00000009442	1	2				ENSG00000221955	16	1to1	ENSGACG00000006616	1	9
ENSG00000071242	13	1to1	ENSDARG00000028469	1	1				ENSG00000145246	7	1to1	ENSORLG00000018077	1	11				ENSG00000144909	1	1to1	ENSGACG00000014904	1	9
ENSG00000116266	7	1to1	ENSDARG00000008142	1	3				ENSG00000074966	6	1to1	ENSORLG00000002748	1	7				ENSG00000144908	18	1to1	ENSGACG00000011258	1	11
ENSG00000137709	7	1to1	ENSDARG00000052387	1	2				ENSG00000075539	19	1to1	ENSORLG00000000234	1	40				ENSG00000159650	2	1to1	ENSGACG00000000824	2	9
ENSG00000185504	7	1to1	ENSDARG00000079457	2	7				ENSG00000145247	10	1to1	ENSORLG00000000187	1	8				ENSG00000163870	11	1to1	ENSGACG00000008190	1	3
ENSG00000185022	7	1to1	ENSDARG00000028957	1	3				ENSG00000109184	22	1to1	ENSORLG00000000179	2	9				ENSG00000163902	8	1to1	ENSGACG00000009623	1	2
ENSG00000196923	16	1to1	ENSDARG00000030638	2	3				ENSG00000163069	3	1to1	ENSORLG00000000171	3	6				ENSG00000177646	13	1to1	ENSGACG00000011107	3	19
ENSG00000186912	1	1to1	ENSDARG00000053570	1	0				ENSG00000109189	9	1to1	ENSORLG00000000451	3	11				ENSG00000187695	2	1to1	ENSGACG00000011105	1	1
ENSG00000130702	14	1to1	ENSDARG00000058543	1	6				ENSG00000184178	4	1to1	ENSORLG00000000475	2	3				ENSG00000196455	8	1to1	ENSGACG00000002977	1	7
ENSG00000133627	5	1to1	ENSDARG00000008790	1	6				ENSG00000072201	9	1to1	ENSORLG00000000492	1	9				ENSG00000138246	8	1to1	ENSGACG00000004764	2	19
ENSG00000185324	21	1to1	ENSDARG00000034256	3	6				ENSG00000128050	8	1to1	ENSORLG00000001979	1	3				ENSG00000170819	6	1to1	ENSGACG00000002441	1	6
ENSG00000089693	11	1to1	ENSDARG00000034616	2	2				ENSG00000174780	5	1to1	ENSORLG00000020418	1	15				ENSG00000174640	8	1to1	ENSGACG00000003718	1	12
ENSG00000111653	18	1to1	ENSDARG00000030716	1	2				ENSG00000047315	12	1to1	ENSORLG00000020579	1	9				ENSG00000163785	9	1to1	ENSGACG00000003709	1	8
ENSG00000122729	3	1to1	ENSDARG00000026376	1	2				ENSG00000033178	6	1to1	ENSORLG00000005213	1	10				ENSG00000182923	16	1to1	ENSGACG00000003749	1	13
ENSG00000086200	14	1to1	ENSDARG00000054224	4	12				ENSG00000018189	15	1to1	ENSORLG00000019933	3	22				ENSG00000118007	9	1to1	ENSGACG00000010839	1	7
ENSG00000173531	21	1to1	ENSDARG00000031855	1	6				ENSG00000132463	8	1to1	ENSORLG00000019908	1	9				ENSG00000114107	13	1to1	ENSGACG00000015229	1	14
ENSG00000182979	20	1to1	ENSDARG00000007198	3	3				ENSG00000156136	6	1to1	ENSORLG00000003108	3	6				ENSG00000163864	15	1to1	ENSGACG00000015460	7	13
ENSG00000168509	5	1to1	ENSDARG00000030494	2	2				ENSG00000169435	5	1to1	ENSORLG00000012038	1	4				ENSG00000155903	7	1to1	ENSGACG00000007520	1	7
ENSG00000103381	4	1to1	ENSDARG00000031968	3	5				ENSG00000174808	2	1to1	ENSORLG00000006542	1	2				ENSG00000175066	12	1to1	ENSGACG00000015760	1	15
ENSG00000130348	3	1to1	ENSDARG00000032704	2	6				ENSG00000138744	9	1to1	ENSORLG00000012763	1	8				ENSG00000175054	10	1to1	ENSGACG00000010787	1	1
ENSG00000159387	2	1to1	ENSDARG00000034420	1	2				ENSG00000198301	10	1to1	ENSORLG00000006401	3	5				ENSG00000120756	12	1to1	ENSGACG00000010777	1	7
ENSG00000135249	8	1to1	ENSDARG00000005547	1	5				ENSG00000138750	18	1to1	ENSORLG00000006473	1	16				ENSG00000188582	3	1to1	ENSGACG00000001686	1	0
ENSG00000176148	11	1to1	ENSDARG00000031890	1	3				ENSG00000138760	5	1to1	ENSORLG00000009744	1	1				ENSG00000163714	17	1to1	ENSGACG00000003763	1	17
ENSG00000102359	2	1to1	ENSDARG00000034559	1	2				ENSG00000138767	8	1to1	ENSORLG00000018874	1	8				ENSG00000152952	10	1to1	ENSGACG00000003693	2	8
ENSG00000100697	15	1to1	ENSDARG00000001129	2	3				ENSG00000138756	7	1to1	ENSORLG00000017807	1	21				ENSG00000047457	15	1to1	ENSGACG00000006285	2	32
ENSG00000084676	11	1to1	ENSDARG00000018257	2	5				ENSG00000138675	5	1to1	ENSORLG00000017784	2	0				ENSG00000169903	3	1to1	ENSGACG00000006366	1	0
ENSG00000100749	7	1to1	ENSDARG00000018006	2	4				ENSG00000152785	1	1to1	ENSORLG00000017782	1	0				ENSG00000144895	16	1to1	ENSGACG00000004748	2	15
ENSG00000166228	3	1to1	ENSDARG00000031981	1	2				ENSG00000138669	6	1to1	ENSORLG00000017779	1	2				ENSG00000163646	6	1to1	ENSGACG00000004805	2	2
ENSG00000185100	12	1to1	ENSDARG00000009867	2	5				ENSG00000138674	41	1to1	ENSORLG00000001874	2	11				ENSG00000198829	1	1to1	ENSGACG00000010251	1	0
ENSG00000058668	7	1to1	ENSDARG00000044902	3	14				ENSG00000173083	7	1to1	ENSORLG00000020343	1	12				ENSG00000174948	1	1to1	ENSGACG00000010302	1	0
ENSG00000196431	2	1to1	ENSDARG00000024548	1	2				ENSG00000163624	2	1to1	ENSORLG00000016912	2	5				ENSG00000196549	17	1to1	ENSGACG00000010305	1	7
ENSG00000139517	1	1to1	ENSDARG00000029177	2	10				ENSG00000163625	12	1to1	ENSORLG00000016882	1	14				ENSG00000114850	9	1to1	ENSGACG00000007071	2	2
ENSG00000065675	4	1to1	ENSDARG00000034173	2	2				ENSG00000138639	12	1to1	ENSORLG00000006238	4	6				ENSG00000163661	1	1to1	ENSGACG00000007125	2	1
ENSG00000135362	20	1to1	ENSDARG00000029431	2	1				ENSG00000138641	14	1to1	ENSORLG00000007283	2	15				ENSG00000174899	7	1to1	ENSGACG00000007140	1	2
ENSG00000099899	20	1to1	ENSDARG00000002830	2	3				ENSG00000138698	21	1to1	ENSORLG00000011995	2	6				ENSG00000168827	11	1to1	ENSGACG00000009864	2	13
ENSG00000006747	10	1to1	ENSDARG00000010728	1	4				ENSG00000138823	12	1to1	ENSORLG00000019412	1	5				ENSG00000186432	3	1to1	ENSGACG00000010105	1	6
ENSG00000005249	3	1to1	ENSDARG00000036446	1	0				ENSG00000138814	9	1to1	ENSORLG00000005223	1	13				ENSG00000163590	5	1to1	ENSGACG00000013841	1	1
ENSG00000197442	2	1to1	ENSDARG00000005416	4	14				ENSG00000168769	10	1to1	ENSORLG00000006493	1	0				ENSG00000169251	10	1to1	ENSGACG00000010028	1	8
ENSG00000104853	12	1to1	ENSDARG00000018973	1	4				ENSG00000236699	7	1to1	ENSORLG00000006577	1	3				ENSG00000163536	7	1to1	ENSGACG00000007161	1	4
ENSG00000166557	5	1to1	ENSDARG00000028816	1	0				ENSG00000145348	20	1to1	ENSORLG00000006742	1	2				ENSG00000173905	3	1to1	ENSGACG00000007144	1	9
ENSG00000164442	4	1to1	ENSDARG00000030905	1	0				ENSG00000138801	8	1to1	ENSORLG00000006836	2	1				ENSG00000085276	18	1to1	ENSGACG00000007276	2	6
ENSG00000107862	2	1to1	ENSDARG00000027016	3	5				ENSG00000155016	3	1to1	ENSORLG00000006861	1	2				ENSG00000136603	10	1to1	ENSGACG00000016970	1	4
ENSG00000010319	3	1to1	ENSDARG00000007560	2	4				ENSG00000188517	9	1to1	ENSORLG00000004934	2	6				ENSG00000163581	5	1to1	ENSGACG00000010985	1	4
ENSG00000178385	3	1to1	ENSDARG00000030633	1	2				ENSG00000138802	3	1to1	ENSORLG00000010941	1	21				ENSG00000114346	16	1to1	ENSGACG00000002063	3	7
ENSG00000087237	4	1to1	ENSDARG00000030872	1	4				ENSG00000138798	12	1to1	ENSORLG00000020598	1	4				ENSG00000169760	11	1to1	ENSGACG00000002058	1	0
ENSG00000143545	5	1to1	ENSDARG00000034771	2	4				ENSG00000170522	8	1to1	ENSORLG00000020593	3	2				ENSG00000136518	14	1to1	ENSGACG00000009940	1	5
ENSG00000107438	5	1to1	ENSDARG00000019845	3	6				ENSG00000174749	1	1to1	ENSORLG00000018085	1	0				ENSG00000058063	10	1to1	ENSGACG00000006104	1	9
ENSG00000081800	4	1to1	ENSDARG00000045638	1	15				ENSG00000073331	18	1to1	ENSORLG00000012361	1	4				ENSG00000043093	7	1to1	ENSGACG00000016043	1	7
ENSG00000124194	9	1to1	ENSDARG00000028628	1	0				ENSG00000150961	14	1to1	ENSORLG00000004729	1	7				ENSG00000078070	15	1to1	ENSGACG00000006125	1	17
ENSG00000073464	4	1to1	ENSDARG00000035808	1	2				ENSG00000172403	6	1to1	ENSORLG00000004694	1	3				ENSG00000163872	6	1to1	ENSGACG00000015049	2	3
ENSG00000163521	12	1to1	ENSDARG00000029955	1	8				ENSG00000145386	2	1to1	ENSORLG00000020079	1	3				ENSG00000145191	17	1to1	ENSGACG00000014136	2	4
ENSG00000110514	22	1to1	ENSDARG00000003495	1	24				ENSG00000138686	6	1to1	ENSORLG00000020070	1	17				ENSG00000161204	18	1to1	ENSGACG00000004656	2	21
ENSG00000198945	10	1to1	ENSDARG00000025983	3	9				ENSG00000181004	3	1to1	ENSORLG00000020859	1	1				ENSG00000145198	6	1to1	ENSGACG00000015077	1	10
ENSG00000125966	1	1to1	ENSDARG00000018896	1	1				ENSG00000138685	3	1to1	ENSORLG00000020860	1	1				ENSG00000090534	4	1to1	ENSGACG00000019930	1	2
ENSG00000105357	10	1to1	ENSDARG00000073732	2	8				ENSG00000145375	2	1to1	ENSORLG00000020864	1	9				ENSG00000156931	26	1to1	ENSGACG00000002325	1	21
ENSG00000050438	18	1to1	ENSDARG00000015531	1	6				ENSG00000196159	3	1to1	ENSORLG00000020551	1	2				ENSG00000187068	1	1to1	ENSGACG00000006064	1	2
ENSG00000125826	14	1to1	ENSDARG00000031954	5	2				ENSG00000164070	5	1to1	ENSORLG00000015961	1	3				ENSG00000113790	6	1to1	ENSGACG00000006057	1	2
ENSG00000172296	6	1to1	ENSDARG00000030743	2	7				ENSG00000142731	11	1to1	ENSORLG00000015971	1	2				ENSG00000073803	15	1to1	ENSGACG00000006196	1	2
ENSG00000163378	10	1to1	ENSDARG00000022853	2	3				ENSG00000138709	10	1to1	ENSORLG00000017954	3	16				ENSG00000113838	6	1to1	ENSGACG00000009074	2	3
ENSG00000151779	9	1to1	ENSDARG00000008593	2	8				ENSG00000164040	8	1to1	ENSORLG00000017957	2	1				ENSG00000090520	6	1to1	ENSGACG00000009047	1	1
ENSG00000168056	22	1to1	ENSDARG00000035682	1	10				ENSG00000077684	14	1to1	ENSORLG00000017964	1	9				ENSG00000145192	3	1to1	ENSGACG00000016095	3	7
ENSG00000128050	8	1to1	ENSDARG00000033539	4	17				ENSG00000151466	9	1to1	ENSORLG00000014263	1	12				ENSG00000113889	3	1to1	ENSGACG00000006138	2	13
ENSG00000158865	12	1to1	ENSDARG00000019932	1	4				ENSG00000153132	3	1to1	ENSORLG00000002011	1	13				ENSG00000156976	27	1to1	ENSGACG00000016054	1	14
ENSG00000152520	4	1to1	ENSDARG00000031637	4	6				ENSG00000205301	9	1to1	ENSORLG00000010714	2	4				ENSG00000127241	15	1to1	ENSGACG00000004811	1	10
ENSG00000155016	3	1to1	ENSDARG00000026548	1	5				ENSG00000179387	8	1to1	ENSORLG00000007321	1	4				ENSG00000157005	1	1to1	ENSGACG00000004479	3	0
ENSG00000125347	11	1to1	ENSDARG00000032768	1	7				ENSG00000109424	1	1to1	ENSORLG00000018506	3	0				ENSG00000145012	22	1to1	ENSGACG00000003843	1	3
ENSG00000157764	5	1to1	ENSDARG00000017661	3	5				ENSG00000170365	16	1to1	ENSORLG00000007377	1	2				ENSG00000188001	15	1to1	ENSGACG00000003852	2	3
ENSG00000005981	3	1to1	ENSDARG00000034988	2	1				ENSG00000164169	4	1to1	ENSORLG00000007452	2	9				ENSG00000090530	10	1to1	ENSGACG00000010066	1	2
ENSG00000120662	10	1to1	ENSDARG00000033579	1	2				ENSG00000071205	7	1to1	ENSORLG00000007520	1	8				ENSG00000196083	19	1to1	ENSGACG00000004395	1	16
ENSG00000102452	5	1to1	ENSDARG00000001835	5	9				ENSG00000151623	8	1to1	ENSORLG00000007530	1	2				ENSG00000152492	3	1to1	ENSGACG00000010040	1	6
ENSG00000151116	13	1to1	ENSDARG00000009266	1	4				ENSG00000170006	4	1to1	ENSORLG00000007766	1	5				ENSG00000127252	2	1to1	ENSGACG00000009850	1	0
ENSG00000183137	24	1to1	ENSDARG00000002826	3	6				ENSG00000121210	8	1to1	ENSORLG00000008480	1	2				ENSG00000185798	5	1to1	ENSGACG00000009884	1	0
ENSG00000100505	6	1to1	ENSDARG00000039123	1	7				ENSG00000137462	1	1to1	ENSORLG00000002540	3	11				ENSG00000174013	2	1to1	ENSGACG00000002095	2	1
ENSG00000176919	4	1to1	ENSDARG00000032098	1	2				ENSG00000145428	9	1to1	ENSORLG00000002551	1	3				ENSG00000174004	2	1to1	ENSGACG00000002094	1	1
ENSG00000136059	11	1to1	ENSDARG00000001909	1	5				ENSG00000197410	6	1to1	ENSORLG00000008328	1	1				ENSG00000174007	2	1to1	ENSGACG00000011064	2	1
ENSG00000163060	2	1to1	ENSDARG00000028899	1	3				ENSG00000061918	7	1to1	ENSORLG00000019522	2	2				ENSG00000163975	7	1to1	ENSGACG00000006222	1	0
ENSG00000111087	8	1to1	ENSDARG00000033680	2	1				ENSG00000171509	11	1to1	ENSORLG00000020233	1	1				ENSG00000122068	9	1to1	ENSGACG00000016088	1	7
ENSG00000100911	17	1to1	ENSDARG00000033144	1	9				ENSG00000171497	3	1to1	ENSORLG00000020206	1	8				ENSG00000186001	19	1to1	ENSGACG00000004682	1	14
ENSG00000115750	10	1to1	ENSDARG00000028937	3	10				ENSG00000109466	10	1to1	ENSORLG00000007966	1	7				ENSG00000185621	11	1to1	ENSGACG00000000265	1	13
ENSG00000105855	5	1to1	ENSDARG00000028222	2	3				ENSG00000109472	5	1to1	ENSORLG00000007988	1	2				ENSG00000133256	12	1to1	ENSGACG00000017311	1	10
ENSG00000198752	8	1to1	ENSDARG00000019383	1	10				ENSG00000038295	6	1to1	ENSORLG00000008008	1	2				ENSG00000145214	6	1to1	ENSGACG00000016877	1	0
ENSG00000086619	3	1to1	ENSDARG00000030004	2	3				ENSG00000145451	4	1to1	ENSORLG00000020339	2	2				ENSG00000068078	10	1to1	ENSGACG00000004533	1	5
ENSG00000073712	14	1to1	ENSDARG00000020242	3	4				ENSG00000168564	5	1to1	ENSORLG00000000126	1	2				ENSG00000109685	27	1to1	ENSGACG00000004554	1	1
ENSG00000173638	13	1to1	ENSDARG00000033993	1	4				ENSG00000168556	2	1to1	ENSORLG00000012292	2	0				ENSG00000214367	5	1to1	ENSGACG00000019137	1	0
ENSG00000024526	5	1to1	ENSDARG00000018165	1	6				ENSG00000168538	10	1to1	ENSORLG00000010811	1	10				ENSG00000168884	7	1to1	ENSGACG00000016837	1	1
ENSG00000106546	5	1to1	ENSDARG00000020046	3	3				ENSG00000164303	4	1to1	ENSORLG00000020628	2	2				ENSG00000087274	28	1to1	ENSGACG00000016528	1	18
ENSG00000105967	9	1to1	ENSDARG00000008423	1	1				ENSG00000109762	7	1to1	ENSORLG00000008915	2	7				ENSG00000125388	10	1to1	ENSGACG00000018346	1	5
ENSG00000142675	14	1to1	ENSDARG00000032932	1	8				ENSG00000109775	9	1to1	ENSORLG00000019085	1	4				ENSG00000159788	25	1to1	ENSGACG00000019425	1	2
ENSG00000123329	24	1to1	ENSDARG00000013390	1	3				ENSG00000164342	5	1to1	ENSORLG00000008184	2	2				ENSG00000109758	4	1to1	ENSGACG00000019423	1	4
ENSG00000117602	10	1to1	ENSDARG00000032623	2	2				ENSG00000185028	1	1to1	ENSORLG00000012707	1	3				ENSG00000163982	1	1to1	ENSGACG00000009148	2	0
ENSG00000049860	13	1to1	ENSDARG00000034368	4	10				ENSG00000073578	20	1to1	ENSORLG00000006164	2	7				ENSG00000173040	4	1to1	ENSGACG00000008268	2	5
ENSG00000115194	10	1to1	ENSDARG00000021305	1	0				ENSG00000249915	13	1to1	ENSORLG00000006481	1	3				ENSG00000072840	5	1to1	ENSGACG00000008237	2	5
ENSG00000205089	4	1to1	ENSDARG00000033046	2	7				ENSG00000066230	3	1to1	ENSORLG00000009128	1	1				ENSG00000072832	6	1to1	ENSGACG00000016047	1	0
ENSG00000150938	8	1to1	ENSDARG00000029668	1	5				ENSG00000171368	1	1to1	ENSORLG00000008093	1	1				ENSG00000152969	7	1to1	ENSGACG00000017877	2	8
ENSG00000174276	2	1to1	ENSDARG00000030805	1	1				ENSG00000028310	19	1to1	ENSORLG00000008087	1	15				ENSG00000184985	4	1to1	ENSGACG00000000941	2	8
ENSG00000126903	5	1to1	ENSDARG00000095660	2	0				ENSG00000164362	7	1to1	ENSORLG00000013929	1	10				ENSG00000163995	16	1to1	ENSGACG00000000966	1	17
ENSG00000176454	9	1to1	ENSDARG00000035028	2	5				ENSG00000171421	5	1to1	ENSORLG00000014272	1	1				ENSG00000125089	25	1to1	ENSGACG00000000770	1	3
ENSG00000141452	14	1to1	ENSDARG00000029307	1	3				ENSG00000145536	4	1to1	ENSORLG00000005170	1	1				ENSG00000087008	8	1to1	ENSGACG00000000759	2	5
ENSG00000178445	5	1to1	ENSDARG00000035120	1	10				ENSG00000164151	3	1to1	ENSORLG00000005184	1	3				ENSG00000109667	13	1to1	ENSGACG00000009129	3	7
ENSG00000160404	9	1to1	ENSDARG00000025612	1	1				ENSG00000215218	1	1to1	ENSORLG00000014317	1	1				ENSG00000137449	9	1to1	ENSGACG00000013966	1	6
ENSG00000138835	32	1to1	ENSDARG00000035132	4	4				ENSG00000037474	9	1to1	ENSORLG00000014332	1	6				ENSG00000249581	1	1to1	ENSGACG00000017033	1	0
ENSG00000006125	21	1to1	ENSDARG00000035152	2	8				ENSG00000124279	8	1to1	ENSORLG00000011410	1	2				ENSG00000109805	5	1to1	ENSGACG00000016204	1	2
ENSG00000162878	9	1to1	ENSDARG00000035161	2	0				ENSG00000112902	4	1to1	ENSORLG00000007742	1	5				ENSG00000178177	6	1to1	ENSGACG00000016201	1	1
ENSG00000153347	9	1to1	ENSDARG00000035193	1	0				ENSG00000150756	7	1to1	ENSORLG00000012802	1	3				ENSG00000145147	12	1to1	ENSGACG00000016196	1	7
ENSG00000196498	24	1to1	ENSDARG00000000966	4	16				ENSG00000183654	3	1to1	ENSORLG00000006344	1	2				ENSG00000152990	13	1to1	ENSGACG00000019543	1	3
ENSG00000188505	1	1to1	ENSDARG00000035326	1	3				ENSG00000154153	6	1to1	ENSORLG00000006262	2	4				ENSG00000109618	7	1to1	ENSGACG00000019587	1	9
ENSG00000141503	13	1to1	ENSDARG00000035360	5	10				ENSG00000145555	12	1to1	ENSORLG00000006389	1	3				ENSG00000038210	4	1to1	ENSGACG00000018377	1	4
ENSG00000138675	5	1to1	ENSDARG00000035377	1	0				ENSG00000113360	21	1to1	ENSORLG00000013592	1	12				ENSG00000163394	1	1to1	ENSGACG00000019294	1	0
ENSG00000166848	3	1to1	ENSDARG00000035379	4	6				ENSG00000056097	8	1to1	ENSORLG00000017243	1	10				ENSG00000169851	8	1to1	ENSGACG00000019299	1	0
ENSG00000157107	7	1to1	ENSDARG00000035389	4	14				ENSG00000113389	7	1to1	ENSORLG00000017232	2	8				ENSG00000197057	5	1to1	ENSGACG00000019301	1	0
ENSG00000213614	16	1to1	ENSDARG00000052113	2	6				ENSG00000151388	6	1to1	ENSORLG00000001958	1	8				ENSG00000169299	5	1to1	ENSGACG00000016119	1	8
ENSG00000164325	2	1to1	ENSDARG00000035388	1	2				ENSG00000164175	5	1to1	ENSORLG00000006533	1	1				ENSG00000065882	19	1to1	ENSGACG00000016125	2	15
ENSG00000182557	6	1to1	ENSDARG00000035459	2	3				ENSG00000039560	28	1to1	ENSORLG00000009761	1	11				ENSG00000197712	7	1to1	ENSGACG00000016136	1	5
ENSG00000108588	7	1to1	ENSDARG00000054362	1	1				ENSG00000152582	14	1to1	ENSORLG00000003349	1	19				ENSG00000109814	12	1to1	ENSGACG00000016178	1	0
ENSG00000139437	10	1to1	ENSDARG00000035605	1	2				ENSG00000113569	8	1to1	ENSORLG00000007635	1	8				ENSG00000121892	10	1to1	ENSGACG00000016187	2	7
ENSG00000110871	8	1to1	ENSDARG00000035618	1	0				ENSG00000164318	11	1to1	ENSORLG00000005499	1	2				ENSG00000163694	15	1to1	ENSGACG00000016223	2	9
ENSG00000100034	9	1to1	ENSDARG00000005786	1	0				ENSG00000113600	4	1to1	ENSORLG00000002961	1	7				ENSG00000154277	12	1to1	ENSGACG00000017099	2	3
ENSG00000253729	11	1to1	ENSDARG00000075083	1	18				ENSG00000132356	9	1to1	ENSORLG00000003787	2	2				ENSG00000124406	10	1to1	ENSGACG00000017532	2	14
ENSG00000253251	2	1to1	ENSDARG00000035700	1	2				ENSG00000039537	8	1to1	ENSORLG00000014843	1	8				ENSG00000177752	5	1to1	ENSGACG00000020150	1	3
ENSG00000125703	5	1to1	ENSDARG00000044373	3	5				ENSG00000182836	2	1to1	ENSORLG00000004185	1	1				ENSG00000163285	1	1to1	ENSGACG00000020143	1	9
ENSG00000175130	1	1to1	ENSDARG00000035715	1	4				ENSG00000205765	4	1to1	ENSORLG00000004076	2	2				ENSG00000109158	5	1to1	ENSGACG00000018710	1	2
ENSG00000100979	5	1to1	ENSDARG00000035768	1	2				ENSG00000172239	10	1to1	ENSORLG00000001934	1	2				ENSG00000163288	5	1to1	ENSGACG00000013137	1	5
ENSG00000142082	16	1to1	ENSDARG00000035819	3	4				ENSG00000164588	1	1to1	ENSORLG00000006104	2	2				ENSG00000145246	7	1to1	ENSGACG00000013158	1	11
ENSG00000168564	5	1to1	ENSDARG00000035853	1	5				ENSG00000213949	7	1to1	ENSORLG00000004609	1	7				ENSG00000170448	8	1to1	ENSGACG00000000304	2	18
ENSG00000064666	12	1to1	ENSDARG00000035858	3	6				ENSG00000152684	2	1to1	ENSORLG00000005827	1	4				ENSG00000074966	6	1to1	ENSGACG00000018586	1	1
ENSG00000112308	2	1to1	ENSDARG00000093406	2	6				ENSG00000164171	6	1to1	ENSORLG00000001925	1	5				ENSG00000135605	5	1to1	ENSGACG00000018577	2	10
ENSG00000173013	1	1to1	ENSDARG00000035963	1	2				ENSG00000164294	8	1to1	ENSORLG00000001726	1	1				ENSG00000109171	5	1to1	ENSGACG00000014159	1	3
ENSG00000180098	10	1to1	ENSDARG00000036015	2	4				ENSG00000067248	5	1to1	ENSORLG00000005364	1	12				ENSG00000075539	19	1to1	ENSGACG00000014183	1	14
ENSG00000175213	5	1to1	ENSDARG00000036043	1	2				ENSG00000039123	9	1to1	ENSORLG00000005443	2	8				ENSG00000109184	22	1to1	ENSGACG00000014197	2	5
ENSG00000140807	3	1to1	ENSDARG00000020053	1	0				ENSG00000177058	26	1to1	ENSORLG00000015448	1	3				ENSG00000163069	3	1to1	ENSGACG00000014199	1	4
ENSG00000137764	12	1to1	ENSDARG00000011851	2	8				ENSG00000152670	14	1to1	ENSORLG00000020672	1	13				ENSG00000109189	9	1to1	ENSGACG00000014219	1	1
ENSG00000136286	7	1to1	ENSDARG00000036104	2	3				ENSG00000155545	11	1to1	ENSORLG00000004766	1	0				ENSG00000184178	4	1to1	ENSGACG00000014229	1	1
ENSG00000044115	43	1to1	ENSDARG00000077846	3	6				ENSG00000152932	4	1to1	ENSORLG00000004659	2	1				ENSG00000072201	9	1to1	ENSGACG00000014237	3	3
ENSG00000103544	24	1to1	ENSDARG00000020041	1	9				ENSG00000113448	27	1to1	ENSORLG00000004643	3	5				ENSG00000128050	8	1to1	ENSGACG00000001239	1	7
ENSG00000157483	10	1to1	ENSDARG00000036179	1	5				ENSG00000035499	6	1to1	ENSORLG00000020724	1	5				ENSG00000174780	5	1to1	ENSGACG00000016749	1	0
ENSG00000105954	1	1to1	ENSDARG00000036227	1	1				ENSG00000049167	8	1to1	ENSORLG00000004560	1	4				ENSG00000171476	15	1to1	ENSGACG00000016755	1	0
ENSG00000106100	8	1to1	ENSDARG00000036308	2	2				ENSG00000086189	5	1to1	ENSORLG00000009118	2	3				ENSG00000047315	12	1to1	ENSGACG00000016234	2	10
ENSG00000156218	8	1to1	ENSDARG00000027903	1	1				ENSG00000086200	14	1to1	ENSORLG00000004267	1	5				ENSG00000145242	6	1to1	ENSGACG00000017807	1	0
ENSG00000171155	2	1to1	ENSDARG00000036335	2	1				ENSG00000153015	5	1to1	ENSORLG00000001991	1	11				ENSG00000033178	6	1to1	ENSGACG00000016096	1	10
ENSG00000142233	3	1to1	ENSDARG00000036422	1	1				ENSG00000049192	8	1to1	ENSORLG00000001971	2	5				ENSG00000018189	15	1to1	ENSGACG00000014452	2	16
ENSG00000197991	3	1to1	ENSDARG00000036424	1	0				ENSG00000253251	2	1to1	ENSORLG00000017426	1	1				ENSG00000132463	8	1to1	ENSGACG00000014447	1	2
ENSG00000101974	9	1to1	ENSDARG00000036442	1	3				ENSG00000197860	2	1to1	ENSORLG00000002822	2	8				ENSG00000156136	6	1to1	ENSGACG00000015866	1	1
ENSG00000087085	14	1to1	ENSDARG00000031796	2	2				ENSG00000123213	10	1to1	ENSORLG00000002770	1	5				ENSG00000156140	4	1to1	ENSGACG00000014484	1	6
ENSG00000167941	1	1to1	ENSDARG00000036471	1	0				ENSG00000112851	17	1to1	ENSORLG00000002731	1	3				ENSG00000169435	5	1to1	ENSGACG00000018236	1	2
ENSG00000185339	7	1to1	ENSDARG00000036481	3	11				ENSG00000153914	16	1to1	ENSORLG00000002711	1	14				ENSG00000138769	4	1to1	ENSGACG00000018588	1	1
ENSG00000179632	6	1to1	ENSDARG00000036489	2	10				ENSG00000069020	21	1to1	ENSORLG00000002700	3	6				ENSG00000138744	9	1to1	ENSGACG00000011964	1	13
ENSG00000267534	1	1to1	ENSDARG00000036548	1	0				ENSG00000134057	7	1to1	ENSORLG00000013657	1	15				ENSG00000198301	10	1to1	ENSGACG00000016369	2	1
ENSG00000170381	4	1to1	ENSDARG00000036571	1	5				ENSG00000131711	6	1to1	ENSORLG00000003848	1	1				ENSG00000138750	18	1to1	ENSGACG00000016308	1	13
ENSG00000158050	2	1to1	ENSDARG00000036572	1	1				ENSG00000178175	3	1to1	ENSORLG00000003805	1	2				ENSG00000138760	5	1to1	ENSGACG00000017281	2	14
ENSG00000100324	7	1to1	ENSDARG00000036613	1	3				ENSG00000157107	7	1to1	ENSORLG00000003234	1	8				ENSG00000138756	7	1to1	ENSGACG00000001223	1	3
ENSG00000166856	1	1to1	ENSDARG00000036616	1	0				ENSG00000164325	2	1to1	ENSORLG00000003242	1	3				ENSG00000152785	1	1to1	ENSGACG00000001853	1	0
ENSG00000102007	2	1to1	ENSDARG00000036630	1	4				ENSG00000171617	7	1to1	ENSORLG00000003288	1	1				ENSG00000138669	6	1to1	ENSGACG00000001849	1	0
ENSG00000152213	2	1to1	ENSDARG00000036637	1	0				ENSG00000049860	13	1to1	ENSORLG00000003323	2	17				ENSG00000138674	41	1to1	ENSGACG00000015685	1	8
ENSG00000102547	12	1to1	ENSDARG00000036658	2	3				ENSG00000189045	4	1to1	ENSORLG00000009384	3	2				ENSG00000173085	5	1to1	ENSGACG00000013735	2	6
ENSG00000116128	4	1to1	ENSDARG00000036687	2	6				ENSG00000152359	14	1to1	ENSORLG00000009402	1	6				ENSG00000173083	7	1to1	ENSGACG00000001185	1	10
ENSG00000164169	4	1to1	ENSDARG00000036755	2	5				ENSG00000145703	19	1to1	ENSORLG00000009749	3	28				ENSG00000163312	6	1to1	ENSGACG00000001186	2	24
ENSG00000129170	2	1to1	ENSDARG00000069975	2	2				ENSG00000164251	2	1to1	ENSORLG00000002198	2	1				ENSG00000163623	2	1to1	ENSGACG00000013430	1	0
ENSG00000088305	6	1to1	ENSDARG00000036791	1	7				ENSG00000113231	9	1to1	ENSORLG00000002273	1	8				ENSG00000163624	2	1to1	ENSGACG00000014333	1	5
ENSG00000214706	15	1to1	ENSDARG00000036811	2	10				ENSG00000132842	8	1to1	ENSORLG00000002365	1	9				ENSG00000163625	12	1to1	ENSGACG00000014318	2	16
ENSG00000007001	4	1to1	ENSDARG00000036833	2	6				ENSG00000113273	6	1to1	ENSORLG00000002398	2	6				ENSG00000138639	12	1to1	ENSGACG00000016403	1	6
ENSG00000175311	1	1to1	ENSDARG00000036846	1	2				ENSG00000164309	3	1to1	ENSORLG00000008983	1	4				ENSG00000163629	9	1to1	ENSGACG00000016376	3	20
ENSG00000146411	1	1to1	ENSDARG00000036865	2	3				ENSG00000177034	4	1to1	ENSORLG00000008969	1	7				ENSG00000172493	11	1to1	ENSGACG00000016333	3	11
ENSG00000146243	4	1to1	ENSDARG00000036903	3	3				ENSG00000164300	6	1to1	ENSORLG00000008905	4	5				ENSG00000145332	8	1to1	ENSGACG00000016351	4	6
ENSG00000167130	5	1to1	ENSDARG00000036915	1	1				ENSG00000152380	5	1to1	ENSORLG00000017251	1	4				ENSG00000138641	14	1to1	ENSGACG00000017317	1	20
ENSG00000099377	4	1to1	ENSDARG00000036966	4	12				ENSG00000189127	2	1to1	ENSORLG00000017255	1	0				ENSG00000184305	13	1to1	ENSGACG00000007377	1	0
ENSG00000088826	12	1to1	ENSDARG00000036967	5	12				ENSG00000145687	21	1to1	ENSORLG00000009816	1	5				ENSG00000152208	8	1to1	ENSGACG00000007345	1	4
ENSG00000170961	1	1to1	ENSDARG00000036987	2	0				ENSG00000164180	15	1to1	ENSORLG00000010044	3	8				ENSG00000138698	21	1to1	ENSGACG00000000917	1	7
ENSG00000134285	13	1to1	ENSDARG00000037000	2	3				ENSG00000113356	8	1to1	ENSORLG00000010513	1	2				ENSG00000138823	12	1to1	ENSGACG00000017850	1	7
ENSG00000215397	1	1to1	ENSDARG00000056175	1	0				ENSG00000176018	4	1to1	ENSORLG00000010497	1	0				ENSG00000138814	9	1to1	ENSGACG00000019688	2	17
ENSG00000100519	19	1to1	ENSDARG00000037038	2	2				ENSG00000164199	11	1to1	ENSORLG00000010486	2	11				ENSG00000153064	8	1to1	ENSGACG00000019686	1	2
ENSG00000188659	8	1to1	ENSDARG00000006474	1	2				ENSG00000164291	5	1to1	ENSORLG00000010351	1	4				ENSG00000109320	12	1to1	ENSGACG00000016876	1	8
ENSG00000064205	6	1to1	ENSDARG00000077882	3	3				ENSG00000164292	16	1to1	ENSORLG00000008666	1	6				ENSG00000138778	8	1to1	ENSGACG00000012261	1	3
ENSG00000080618	2	1to1	ENSDARG00000037144	2	2				ENSG00000118985	7	1to1	ENSORLG00000008642	2	4				ENSG00000168769	10	1to1	ENSGACG00000017550	1	0
ENSG00000148291	3	1to1	ENSDARG00000037182	1	1				ENSG00000175426	4	1to1	ENSORLG00000008605	1	1				ENSG00000236699	7	1to1	ENSGACG00000017541	1	1
ENSG00000118271	5	1to1	ENSDARG00000037191	2	1				ENSG00000164308	11	1to1	ENSORLG00000008714	2	8				ENSG00000145348	20	1to1	ENSGACG00000017502	2	7
ENSG00000139726	4	1to1	ENSDARG00000037229	1	8				ENSG00000113441	5	1to1	ENSORLG00000008772	1	11				ENSG00000138801	8	1to1	ENSGACG00000017494	1	8
ENSG00000113658	12	1to1	ENSDARG00000037238	3	2				ENSG00000145721	2	1to1	ENSORLG00000008629	1	2				ENSG00000155016	3	1to1	ENSGACG00000017462	5	16
ENSG00000173264	20	1to1	ENSDARG00000037244	1	1				ENSG00000174136	7	1to1	ENSORLG00000008678	2	1				ENSG00000138802	3	1to1	ENSGACG00000016757	2	9
ENSG00000175356	13	1to1	ENSDARG00000037362	1	9				ENSG00000134982	10	1to1	ENSORLG00000016097	1	9				ENSG00000138798	12	1to1	ENSGACG00000016495	1	5
ENSG00000166444	61	1to1	ENSDARG00000037363	4	9				ENSG00000047188	7	1to1	ENSORLG00000019098	1	10				ENSG00000170522	8	1to1	ENSGACG00000016488	2	2
ENSG00000172613	11	1to1	ENSDARG00000056984	2	3				ENSG00000080709	7	1to1	ENSORLG00000009605	2	2				ENSG00000174749	1	1to1	ENSGACG00000001986	1	1
ENSG00000175463	9	1to1	ENSDARG00000037408	1	3				ENSG00000152503	10	1to1	ENSORLG00000004896	1	2				ENSG00000180801	3	1to1	ENSGACG00000001601	2	1
ENSG00000120738	1	1to1	ENSDARG00000037421	1	0				ENSG00000164221	7	1to1	ENSORLG00000004928	2	9				ENSG00000164099	4	1to1	ENSGACG00000018013	2	2
ENSG00000038295	6	1to1	ENSDARG00000037429	1	2				ENSG00000145782	13	1to1	ENSORLG00000011601	1	1				ENSG00000150961	14	1to1	ENSGACG00000019537	1	6
ENSG00000102081	20	1to1	ENSDARG00000037433	4	4				ENSG00000177879	8	1to1	ENSORLG00000003409	1	2				ENSG00000172403	6	1to1	ENSGACG00000019536	1	4
ENSG00000150394	14	1to1	ENSDARG00000037478	1	1				ENSG00000172869	15	1to1	ENSORLG00000003487	1	5				ENSG00000145386	2	1to1	ENSGACG00000016665	2	0
ENSG00000204612	1	1to1	ENSDARG00000037475	2	0				ENSG00000064692	22	1to1	ENSORLG00000017129	1	9				ENSG00000138686	6	1to1	ENSGACG00000016673	1	6
ENSG00000137054	3	1to1	ENSDARG00000006434	4	4				ENSG00000205302	13	1to1	ENSORLG00000017116	1	5				ENSG00000138685	3	1to1	ENSGACG00000016721	1	2
ENSG00000145416	15	1to1	ENSDARG00000037487	2	1				ENSG00000168938	2	1to1	ENSORLG00000017098	3	1				ENSG00000145375	2	1to1	ENSGACG00000016731	1	4
ENSG00000188385	2	1to1	ENSDARG00000021213	1	5				ENSG00000168916	10	1to1	ENSORLG00000017076	2	13				ENSG00000151458	2	1to1	ENSGACG00000016734	1	1
ENSG00000171720	16	1to1	ENSDARG00000037514	2	9				ENSG00000145794	10	1to1	ENSORLG00000014709	2	5				ENSG00000196159	3	1to1	ENSGACG00000016736	1	2
ENSG00000130985	9	1to1	ENSDARG00000037559	4	11				ENSG00000164398	23	1to1	ENSORLG00000001111	1	10				ENSG00000164070	5	1to1	ENSGACG00000008210	1	4
ENSG00000168538	10	1to1	ENSDARG00000004726	1	4				ENSG00000072682	21	1to1	ENSORLG00000019064	2	13				ENSG00000142731	11	1to1	ENSGACG00000008202	1	1
ENSG00000159921	6	1to1	ENSDARG00000037634	3	2				ENSG00000125347	11	1to1	ENSORLG00000001131	2	5				ENSG00000138709	10	1to1	ENSGACG00000004609	3	12
ENSG00000100983	2	1to1	ENSDARG00000037706	1	6				ENSG00000205089	4	1to1	ENSORLG00000001274	1	7				ENSG00000164040	8	1to1	ENSGACG00000004602	1	2
ENSG00000108961	6	1to1	ENSDARG00000033121	2	4				ENSG00000164404	5	1to1	ENSORLG00000005837	1	1				ENSG00000077684	14	1to1	ENSGACG00000004571	1	7
ENSG00000165240	3	1to1	ENSDARG00000003699	3	6				ENSG00000053108	7	1to1	ENSORLG00000001025	1	1				ENSG00000151466	9	1to1	ENSGACG00000018401	1	6
ENSG00000169340	2	1to1	ENSDARG00000058445	1	5				ENSG00000213585	7	1to1	ENSORLG00000000991	1	5				ENSG00000153132	3	1to1	ENSGACG00000018479	1	10
ENSG00000115661	13	1to1	ENSDARG00000037777	2	1				ENSG00000081059	24	1to1	ENSORLG00000000976	1	8				ENSG00000179387	8	1to1	ENSGACG00000017291	2	7
ENSG00000174307	4	1to1	ENSDARG00000037804	1	0				ENSG00000119048	8	1to1	ENSORLG00000000951	1	3				ENSG00000109424	1	1to1	ENSGACG00000017283	1	3
ENSG00000158470	1	1to1	ENSDARG00000037815	1	0				ENSG00000113615	3	1to1	ENSORLG00000000920	1	5				ENSG00000109436	3	1to1	ENSGACG00000017277	1	11
ENSG00000105397	21	1to1	ENSDARG00000020326	2	6				ENSG00000164615	2	1to1	ENSORLG00000000912	1	1				ENSG00000109452	22	1to1	ENSGACG00000017255	2	12
ENSG00000164855	11	1to1	ENSDARG00000037857	1	3				ENSG00000069011	6	1to1	ENSORLG00000000858	1	2				ENSG00000170185	3	1to1	ENSGACG00000017248	1	4
ENSG00000140632	13	1to1	ENSDARG00000037897	5	14				ENSG00000113648	20	1to1	ENSORLG00000000850	1	10				ENSG00000153147	3	1to1	ENSGACG00000017238	1	6
ENSG00000118898	6	1to1	ENSDARG00000037898	1	2				ENSG00000145824	2	1to1	ENSORLG00000000201	2	1				ENSG00000183090	2	1to1	ENSGACG00000017233	1	0
ENSG00000142546	16	1to1	ENSDARG00000037958	5	7				ENSG00000120708	15	1to1	ENSORLG00000020488	1	6				ENSG00000170365	16	1to1	ENSGACG00000017230	1	0
ENSG00000119408	15	1to1	ENSDARG00000037963	2	3				ENSG00000113658	12	1to1	ENSORLG00000009395	1	3				ENSG00000137473	9	1to1	ENSGACG00000018625	1	13
ENSG00000119522	13	1to1	ENSDARG00000014592	2	9				ENSG00000069018	10	1to1	ENSORLG00000004083	1	0				ENSG00000164169	4	1to1	ENSGACG00000017206	1	3
ENSG00000091073	21	1to1	ENSDARG00000032933	1	2				ENSG00000152377	10	1to1	ENSORLG00000004323	3	1				ENSG00000071205	7	1to1	ENSGACG00000017201	1	9
ENSG00000215193	6	1to1	ENSDARG00000073858	1	1				ENSG00000146021	14	1to1	ENSORLG00000000214	1	6				ENSG00000151623	8	1to1	ENSGACG00000017193	3	2
ENSG00000134444	12	1to1	ENSDARG00000038043	1	9				ENSG00000120729	8	1to1	ENSORLG00000008975	1	10				ENSG00000198589	13	1to1	ENSGACG00000017172	1	13
ENSG00000179091	4	1to1	ENSDARG00000038075	5	7				ENSG00000112984	7	1to1	ENSORLG00000006748	1	6				ENSG00000170006	4	1to1	ENSGACG00000017136	2	3
ENSG00000232258	3	1to1	ENSDARG00000038089	1	1				ENSG00000094880	9	1to1	ENSORLG00000006778	1	4				ENSG00000121210	8	1to1	ENSGACG00000016806	1	23
ENSG00000137700	17	1to1	ENSDARG00000038106	4	5				ENSG00000120733	9	1to1	ENSORLG00000005430	1	6				ENSG00000137462	1	1to1	ENSGACG00000018669	1	2
ENSG00000101413	9	1to1	ENSDARG00000038113	2	2				ENSG00000120738	1	1to1	ENSORLG00000005451	1	1				ENSG00000145428	9	1to1	ENSGACG00000018660	1	6
ENSG00000168938	2	1to1	ENSDARG00000053219	1	2				ENSG00000120705	9	1to1	ENSORLG00000004308	1	4				ENSG00000197410	6	1to1	ENSGACG00000016846	1	1
ENSG00000184254	7	1to1	ENSDARG00000076933	1	1				ENSG00000044115	43	1to1	ENSORLG00000007191	2	2				ENSG00000164116	13	1to1	ENSGACG00000017767	2	0
ENSG00000120156	5	1to1	ENSDARG00000028663	3	21				ENSG00000146006	4	1to1	ENSORLG00000007202	1	0				ENSG00000061918	7	1to1	ENSGACG00000017771	1	5
ENSG00000106113	8	1to1	ENSDARG00000062377	1	3				ENSG00000184584	15	1to1	ENSORLG00000009758	1	3				ENSG00000171509	11	1to1	ENSGACG00000016581	1	4
ENSG00000162623	8	1to1	ENSDARG00000038222	1	2				ENSG00000113108	24	1to1	ENSORLG00000012894	1	8				ENSG00000171497	3	1to1	ENSGACG00000016609	1	11
ENSG00000213281	1	1to1	ENSDARG00000038225	1	1				ENSG00000113119	14	1to1	ENSORLG00000004754	2	4				ENSG00000109466	10	1to1	ENSGACG00000016987	1	2
ENSG00000115677	47	1to1	ENSDARG00000009830	5	23				ENSG00000113141	13	1to1	ENSORLG00000013004	2	7				ENSG00000109472	5	1to1	ENSGACG00000016968	1	8
ENSG00000204653	8	1to1	ENSDARG00000038297	1	5				ENSG00000256453	1	1to1	ENSORLG00000020607	1	2				ENSG00000038295	6	1to1	ENSGACG00000016964	1	3
ENSG00000120675	2	1to1	ENSDARG00000038309	2	3				ENSG00000131504	16	1to1	ENSORLG00000004133	1	4				ENSG00000145451	4	1to1	ENSGACG00000016251	1	9
ENSG00000120158	10	1to1	ENSDARG00000038312	1	0				ENSG00000171720	16	1to1	ENSORLG00000009006	1	15				ENSG00000168564	5	1to1	ENSGACG00000017445	1	0
ENSG00000241360	2	1to1	ENSDARG00000038315	1	0				ENSG00000197948	10	1to1	ENSORLG00000010738	1	9				ENSG00000168556	2	1to1	ENSGACG00000000852	1	1
ENSG00000132199	22	1to1	ENSDARG00000038359	4	3				ENSG00000120318	6	1to1	ENSORLG00000020481	1	11				ENSG00000168538	10	1to1	ENSGACG00000019212	1	20
ENSG00000122484	3	1to1	ENSDARG00000038397	1	1				ENSG00000113555	3	1to1	ENSORLG00000011535	1	4				ENSG00000164303	4	1to1	ENSGACG00000019588	3	3
ENSG00000197217	11	1to1	ENSDARG00000038422	1	1				ENSG00000013561	16	1to1	ENSORLG00000001462	1	1				ENSG00000164306	11	1to1	ENSGACG00000017658	1	1
ENSG00000137573	23	1to1	ENSDARG00000038428	7	7				ENSG00000145819	20	1to1	ENSORLG00000001552	1	11				ENSG00000109762	7	1to1	ENSGACG00000019651	1	5
ENSG00000214814	2	1to1	ENSDARG00000019316	5	6				ENSG00000204928	1	1to1	ENSORLG00000001588	1	0				ENSG00000109775	9	1to1	ENSGACG00000017761	2	3
ENSG00000162729	5	1to1	ENSDARG00000038467	2	1				ENSG00000173261	2	1to1	ENSORLG00000001590	1	2				ENSG00000164342	5	1to1	ENSGACG00000016874	2	17
ENSG00000156966	2	1to1	ENSDARG00000038489	2	0				ENSG00000173250	1	1to1	ENSORLG00000007403	1	1				ENSG00000153404	3	1to1	ENSGACG00000008538	1	2
ENSG00000204120	45	1to1	ENSDARG00000009735	1	11				ENSG00000113657	9	1to1	ENSORLG00000019028	2	2				ENSG00000185028	1	1to1	ENSGACG00000005427	1	2
ENSG00000107959	11	1to1	ENSDARG00000038563	2	10				ENSG00000145868	20	1to1	ENSORLG00000020610	1	19				ENSG00000073578	20	1to1	ENSGACG00000005763	1	7
ENSG00000158578	8	1to1	ENSDARG00000038643	2	6				ENSG00000164270	12	1to1	ENSORLG00000011251	1	0				ENSG00000249915	13	1to1	ENSGACG00000002286	2	5
ENSG00000156510	3	1to1	ENSDARG00000038703	1	1				ENSG00000169247	15	1to1	ENSORLG00000007524	1	10				ENSG00000180104	10	1to1	ENSGACG00000014816	1	10
ENSG00000249115	9	1to1	ENSDARG00000019156	2	4				ENSG00000145882	7	1to1	ENSORLG00000002404	1	6				ENSG00000066230	3	1to1	ENSGACG00000002446	1	5
ENSG00000076321	5	1to1	ENSDARG00000038801	3	6				ENSG00000183111	3	1to1	ENSORLG00000011154	1	0				ENSG00000171368	1	1to1	ENSGACG00000008593	1	4
ENSG00000158019	11	1to1	ENSDARG00000038863	3	3				ENSG00000155846	7	1to1	ENSORLG00000011166	1	2				ENSG00000028310	19	1to1	ENSGACG00000008576	1	14
ENSG00000087008	8	1to1	ENSDARG00000038865	1	4				ENSG00000113721	11	1to1	ENSORLG00000004786	1	4				ENSG00000164362	7	1to1	ENSGACG00000009277	1	2
ENSG00000090470	3	1to1	ENSDARG00000038976	1	0				ENSG00000164591	9	1to1	ENSORLG00000004988	1	2				ENSG00000145494	3	1to1	ENSGACG00000009016	1	5
ENSG00000162616	6	1to1	ENSDARG00000038978	1	0				ENSG00000197043	15	1to1	ENSORLG00000007058	1	10				ENSG00000145536	4	1to1	ENSGACG00000006552	2	1
ENSG00000112029	3	1to1	ENSDARG00000039020	2	7				ENSG00000086570	2	1to1	ENSORLG00000011281	1	3				ENSG00000164151	3	1to1	ENSGACG00000006535	1	3
ENSG00000141384	4	1to1	ENSDARG00000075732	1	6				ENSG00000145907	13	1to1	ENSORLG00000011422	1	12				ENSG00000215218	1	1to1	ENSGACG00000008986	1	1
ENSG00000107521	15	1to1	ENSDARG00000026170	4	3				ENSG00000145888	4	1to1	ENSORLG00000011468	2	4				ENSG00000037474	9	1to1	ENSGACG00000008974	1	10
ENSG00000149346	2	1to1	ENSDARG00000039069	3	7				ENSG00000055147	18	1to1	ENSORLG00000015559	1	10				ENSG00000124279	8	1to1	ENSGACG00000004261	1	1
ENSG00000116984	5	1to1	ENSDARG00000039134	1	6				ENSG00000155506	15	1to1	ENSORLG00000000824	4	9				ENSG00000112902	4	1to1	ENSGACG00000002670	2	6
ENSG00000006432	7	1to1	ENSDARG00000013491	2	4				ENSG00000055163	26	1to1	ENSORLG00000007842	1	4				ENSG00000150756	7	1to1	ENSGACG00000014519	1	3
ENSG00000165370	1	1to1	ENSDARG00000039218	1	0				ENSG00000145861	1	1to1	ENSORLG00000005474	1	0				ENSG00000154153	6	1to1	ENSGACG00000018000	1	2
ENSG00000123999	2	1to1	ENSDARG00000052433	1	1				ENSG00000118322	11	1to1	ENSORLG00000005735	1	0				ENSG00000056097	8	1to1	ENSGACG00000005045	2	9
ENSG00000081181	4	1to1	ENSDARG00000039269	1	2				ENSG00000022355	8	1to1	ENSORLG00000018956	1	2				ENSG00000113389	7	1to1	ENSGACG00000003906	1	1
ENSG00000140092	9	1to1	ENSDARG00000039273	1	2				ENSG00000113327	6	1to1	ENSORLG00000001267	2	3				ENSG00000113407	14	1to1	ENSGACG00000004921	3	9
ENSG00000155008	3	1to1	ENSDARG00000039374	1	3				ENSG00000113328	13	1to1	ENSORLG00000005817	2	12				ENSG00000151388	6	1to1	ENSGACG00000004500	2	5
ENSG00000115902	5	1to1	ENSDARG00000000551	3	3				ENSG00000184347	8	1to1	ENSORLG00000000335	1	5				ENSG00000164175	5	1to1	ENSGACG00000016297	1	0
ENSG00000125870	3	1to1	ENSDARG00000039424	2	0				ENSG00000134516	17	1to1	ENSORLG00000004054	1	10				ENSG00000039560	28	1to1	ENSGACG00000017285	1	5
ENSG00000112038	23	1to1	ENSDARG00000039434	1	1				ENSG00000156427	1	1to1	ENSORLG00000004233	3	3				ENSG00000152582	14	1to1	ENSGACG00000006116	1	9
ENSG00000123496	3	1to1	ENSDARG00000039436	3	2				ENSG00000072803	12	1to1	ENSORLG00000004271	1	8				ENSG00000113569	8	1to1	ENSGACG00000016842	1	3
ENSG00000121454	3	1to1	ENSDARG00000039458	1	0				ENSG00000214357	3	1to1	ENSORLG00000006547	1	2				ENSG00000164318	11	1to1	ENSGACG00000007745	1	9
ENSG00000116260	4	1to1	ENSDARG00000039459	1	4				ENSG00000145920	10	1to1	ENSORLG00000011505	1	1				ENSG00000113600	4	1to1	ENSGACG00000015856	1	19
ENSG00000151929	2	1to1	ENSDARG00000039486	1	0				ENSG00000175414	4	1to1	ENSORLG00000018307	3	2				ENSG00000132356	9	1to1	ENSGACG00000015926	1	3
ENSG00000108262	15	1to1	ENSDARG00000039489	1	8				ENSG00000048162	12	1to1	ENSORLG00000018311	1	3				ENSG00000039537	8	1to1	ENSGACG00000017908	2	21
ENSG00000185610	1	1to1	ENSDARG00000039510	1	0				ENSG00000113194	6	1to1	ENSORLG00000007289	1	13				ENSG00000182836	2	1to1	ENSGACG00000006892	2	3
ENSG00000021852	6	1to1	ENSDARG00000039517	2	2				ENSG00000146083	8	1to1	ENSORLG00000007256	1	11				ENSG00000205765	4	1to1	ENSGACG00000006860	3	9
ENSG00000135638	6	1to1	ENSDARG00000039569	1	0				ENSG00000074317	6	1to1	ENSORLG00000007216	1	3				ENSG00000198865	2	1to1	ENSGACG00000017933	1	1
ENSG00000107819	7	1to1	ENSDARG00000057374	1	2				ENSG00000113763	3	1to1	ENSORLG00000006750	1	3				ENSG00000250722	15	1to1	ENSGACG00000006838	2	8
ENSG00000127311	6	1to1	ENSDARG00000053127	2	3				ENSG00000113761	10	1to1	ENSORLG00000013862	2	4				ENSG00000172239	10	1to1	ENSGACG00000004529	1	1
ENSG00000187164	7	1to1	ENSDARG00000039697	1	2				ENSG00000160867	16	1to1	ENSORLG00000013964	2	3				ENSG00000170571	5	1to1	ENSGACG00000013783	1	3
ENSG00000165669	10	1to1	ENSDARG00000039699	2	4				ENSG00000213347	9	1to1	ENSORLG00000006647	1	3				ENSG00000213949	7	1to1	ENSGACG00000016225	1	13
ENSG00000170370	4	1to1	ENSDARG00000039701	1	2				ENSG00000169223	8	1to1	ENSORLG00000011264	1	3				ENSG00000152684	2	1to1	ENSGACG00000007245	2	13
ENSG00000091039	18	1to1	ENSDARG00000039724	1	1				ENSG00000198055	11	1to1	ENSORLG00000018337	1	15				ENSG00000164171	6	1to1	ENSGACG00000004543	1	9
ENSG00000177752	5	1to1	ENSDARG00000039726	2	1				ENSG00000113758	11	1to1	ENSORLG00000018347	1	7				ENSG00000164294	8	1to1	ENSGACG00000004723	1	1
ENSG00000119906	5	1to1	ENSDARG00000003328	2	6				ENSG00000196923	16	1to1	ENSORLG00000006787	1	15				ENSG00000067248	5	1to1	ENSGACG00000016244	2	14
ENSG00000069869	12	1to1	ENSDARG00000039778	1	6				ENSG00000183258	17	1to1	ENSORLG00000006688	1	4				ENSG00000039123	9	1to1	ENSGACG00000016260	2	6
ENSG00000105679	3	1to1	ENSDARG00000039914	1	6				ENSG00000146067	19	1to1	ENSORLG00000006666	1	1				ENSG00000177058	26	1to1	ENSGACG00000018624	1	7
ENSG00000004866	30	1to1	ENSDARG00000039960	1	6				ENSG00000184840	6	1to1	ENSORLG00000011600	1	12				ENSG00000152670	14	1to1	ENSGACG00000015323	2	5
ENSG00000169218	4	1to1	ENSDARG00000039957	1	2				ENSG00000027847	8	1to1	ENSORLG00000011570	1	20				ENSG00000155545	11	1to1	ENSGACG00000007252	1	3
ENSG00000039560	28	1to1	ENSDARG00000039974	2	3				ENSG00000145911	1	1to1	ENSORLG00000007007	1	8				ENSG00000152932	4	1to1	ENSGACG00000007201	2	2
ENSG00000147654	10	1to1	ENSDARG00000040021	2	1				ENSG00000175309	18	1to1	ENSORLG00000005343	1	9				ENSG00000113448	27	1to1	ENSGACG00000007191	1	2
ENSG00000104738	16	1to1	ENSDARG00000040041	3	5				ENSG00000176783	14	1to1	ENSORLG00000006965	2	14				ENSG00000035499	6	1to1	ENSGACG00000005507	2	4
ENSG00000019549	2	1to1	ENSDARG00000040046	2	2				ENSG00000127022	19	1to1	ENSORLG00000018595	4	26				ENSG00000049167	8	1to1	ENSGACG00000007129	1	4
ENSG00000129595	11	1to1	ENSDARG00000040087	2	6				ENSG00000197226	19	1to1	ENSORLG00000020564	2	10				ENSG00000086189	5	1to1	ENSGACG00000009941	1	1
ENSG00000137992	2	1to1	ENSDARG00000040109	2	3				ENSG00000146090	7	1to1	ENSORLG00000005198	3	3				ENSG00000086200	14	1to1	ENSGACG00000006939	1	3
ENSG00000144559	11	1to1	ENSDARG00000040113	1	5				ENSG00000050748	13	1to1	ENSORLG00000005162	2	6				ENSG00000153015	5	1to1	ENSGACG00000015712	1	7
ENSG00000144560	17	1to1	ENSDARG00000040114	1	3				ENSG00000131459	8	1to1	ENSORLG00000005129	1	10				ENSG00000049192	8	1to1	ENSGACG00000015707	1	8
ENSG00000114904	7	1to1	ENSDARG00000040152	1	5				ENSG00000113300	7	1to1	ENSORLG00000005059	1	3				ENSG00000253251	2	1to1	ENSGACG00000001064	2	1
ENSG00000150961	14	1to1	ENSDARG00000045946	2	6				ENSG00000037280	12	1to1	ENSORLG00000006599	1	5				ENSG00000197860	2	1to1	ENSGACG00000015874	1	10
ENSG00000132677	9	1to1	ENSDARG00000009018	2	6				ENSG00000112685	3	1to1	ENSORLG00000012658	2	8				ENSG00000123213	10	1to1	ENSGACG00000015881	1	0
ENSG00000156804	6	1to1	ENSDARG00000040277	2	6				ENSG00000137275	3	1to1	ENSORLG00000017231	1	10				ENSG00000112851	17	1to1	ENSGACG00000015884	1	10
ENSG00000105726	15	1to1	ENSDARG00000029931	2	4				ENSG00000124785	4	1to1	ENSORLG00000003299	1	0				ENSG00000069020	21	1to1	ENSGACG00000015824	1	15
ENSG00000146733	12	1to1	ENSDARG00000040314	1	2				ENSG00000124784	5	1to1	ENSORLG00000008221	1	13				ENSG00000134057	7	1to1	ENSGACG00000018014	2	0
ENSG00000134830	2	1to1	ENSDARG00000040319	1	0				ENSG00000168566	2	1to1	ENSORLG00000015654	2	12				ENSG00000131711	6	1to1	ENSGACG00000015932	1	1
ENSG00000148481	6	1to1	ENSDARG00000028715	1	12				ENSG00000153162	1	1to1	ENSORLG00000006529	2	0				ENSG00000178175	3	1to1	ENSGACG00000006566	1	0
ENSG00000077943	3	1to1	ENSDARG00000078717	3	1				ENSG00000137203	20	1to1	ENSORLG00000006633	2	6				ENSG00000157107	7	1to1	ENSGACG00000015839	1	8
ENSG00000133027	13	1to1	ENSDARG00000040450	2	2				ENSG00000111859	16	1to1	ENSORLG00000009253	3	6				ENSG00000171617	7	1to1	ENSGACG00000015886	1	0
ENSG00000139668	3	1to1	ENSDARG00000040453	2	6				ENSG00000205269	1	1to1	ENSORLG00000009260	1	2				ENSG00000049860	13	1to1	ENSGACG00000015887	2	10
ENSG00000115446	6	1to1	ENSDARG00000040455	1	0				ENSG00000111863	10	1to1	ENSORLG00000013521	1	5				ENSG00000189045	4	1to1	ENSGACG00000010026	1	3
ENSG00000182177	5	1to1	ENSDARG00000012948	2	2				ENSG00000225921	3	1to1	ENSORLG00000006271	1	1				ENSG00000152359	14	1to1	ENSGACG00000010031	1	7
ENSG00000127831	5	1to1	ENSDARG00000040466	4	5				ENSG00000010017	3	1to1	ENSORLG00000006296	1	7				ENSG00000145703	19	1to1	ENSGACG00000010070	2	21
ENSG00000164303	4	1to1	ENSDARG00000040469	1	2				ENSG00000050393	3	1to1	ENSORLG00000005360	2	4				ENSG00000164251	2	1to1	ENSGACG00000015756	1	2
ENSG00000162999	3	1to1	ENSDARG00000040490	1	0				ENSG00000112149	2	1to1	ENSORLG00000015663	1	1				ENSG00000132842	8	1to1	ENSGACG00000015772	1	2
ENSG00000161888	7	1to1	ENSDARG00000093622	2	4				ENSG00000112186	9	1to1	ENSORLG00000012596	1	3				ENSG00000113273	6	1to1	ENSGACG00000015775	1	2
ENSG00000149196	8	1to1	ENSDARG00000040546	2	1				ENSG00000137177	12	1to1	ENSORLG00000007992	1	12				ENSG00000164309	3	1to1	ENSGACG00000009895	1	3
ENSG00000175309	18	1to1	ENSDARG00000040566	3	10				ENSG00000137393	2	1to1	ENSORLG00000003166	1	0				ENSG00000177034	4	1to1	ENSGACG00000009887	1	5
ENSG00000110344	3	1to1	ENSDARG00000040571	2	5				ENSG00000172201	2	1to1	ENSORLG00000002567	2	2				ENSG00000164300	6	1to1	ENSGACG00000009870	1	10
ENSG00000166268	5	1to1	ENSDARG00000040581	1	4				ENSG00000172197	1	1to1	ENSORLG00000004964	2	6				ENSG00000152380	5	1to1	ENSGACG00000003714	3	5
ENSG00000150456	3	1to1	ENSDARG00000040584	2	5				ENSG00000112308	2	1to1	ENSORLG00000012852	1	0				ENSG00000145687	21	1to1	ENSGACG00000010152	2	14
ENSG00000183527	5	1to1	ENSDARG00000040620	2	5				ENSG00000096433	2	1to1	ENSORLG00000018298	1	7				ENSG00000164180	15	1to1	ENSGACG00000010257	1	6
ENSG00000137507	5	1to1	ENSDARG00000040621	1	1				ENSG00000065060	2	1to1	ENSORLG00000013171	1	8				ENSG00000113356	8	1to1	ENSGACG00000010567	1	3
ENSG00000075426	4	1to1	ENSDARG00000040623	2	3				ENSG00000146197	1	1to1	ENSORLG00000013086	2	5				ENSG00000176018	4	1to1	ENSGACG00000010559	2	3
ENSG00000171860	2	1to1	ENSDARG00000011083	2	0				ENSG00000156711	5	1to1	ENSORLG00000000393	1	14				ENSG00000164199	11	1to1	ENSGACG00000010487	2	13
ENSG00000125968	2	1to1	ENSDARG00000040764	1	0				ENSG00000010030	7	1to1	ENSORLG00000008468	1	4				ENSG00000164291	5	1to1	ENSGACG00000010462	1	4
ENSG00000175221	15	1to1	ENSDARG00000040779	1	3				ENSG00000255587	2	1to1	ENSORLG00000020036	3	1				ENSG00000164292	16	1to1	ENSGACG00000008899	1	3
ENSG00000157005	1	1to1	ENSDARG00000040799	1	0				ENSG00000065491	1	1to1	ENSORLG00000002203	3	8				ENSG00000118985	7	1to1	ENSGACG00000008906	3	6
ENSG00000167702	6	1to1	ENSDARG00000053431	1	1				ENSG00000112167	3	1to1	ENSORLG00000011330	2	2				ENSG00000175426	4	1to1	ENSGACG00000008926	1	0
ENSG00000108061	7	1to1	ENSDARG00000040853	2	7				ENSG00000146122	8	1to1	ENSORLG00000017777	1	7				ENSG00000164308	11	1to1	ENSGACG00000009777	2	6
ENSG00000141002	25	1to1	ENSDARG00000040861	4	10				ENSG00000124596	15	1to1	ENSORLG00000013349	1	5				ENSG00000113441	5	1to1	ENSGACG00000009799	2	1
ENSG00000067955	9	1to1	ENSDARG00000040917	2	3				ENSG00000112561	17	1to1	ENSORLG00000015866	1	9				ENSG00000145721	2	1to1	ENSGACG00000009749	1	0
ENSG00000169884	6	1to1	ENSDARG00000040925	1	2				ENSG00000137218	5	1to1	ENSORLG00000001798	1	0				ENSG00000174136	7	1to1	ENSGACG00000009766	2	0
ENSG00000125046	17	1to1	ENSDARG00000040938	2	2				ENSG00000124641	8	1to1	ENSORLG00000000258	1	2				ENSG00000145730	27	1to1	ENSGACG00000018375	1	8
ENSG00000001626	11	1to1	ENSDARG00000041107	1	4				ENSG00000024048	3	1to1	ENSORLG00000003350	1	30				ENSG00000134982	10	1to1	ENSGACG00000015508	1	8
ENSG00000102580	2	1to1	ENSDARG00000041110	2	5				ENSG00000146223	10	1to1	ENSORLG00000018582	1	3				ENSG00000080709	7	1to1	ENSGACG00000017239	1	3
ENSG00000105989	4	1to1	ENSDARG00000041117	1	1				ENSG00000137161	2	1to1	ENSORLG00000003259	1	4				ENSG00000152503	10	1to1	ENSGACG00000007382	2	2
ENSG00000179409	7	1to1	ENSDARG00000041252	2	0				ENSG00000112640	9	1to1	ENSORLG00000003171	1	10				ENSG00000145782	13	1to1	ENSGACG00000010597	1	1
ENSG00000154305	12	1to1	ENSDARG00000008184	2	11				ENSG00000112655	20	1to1	ENSORLG00000013002	1	12				ENSG00000177879	8	1to1	ENSGACG00000006172	1	7
ENSG00000184014	16	1to1	ENSDARG00000017006	1	4				ENSG00000146216	2	1to1	ENSORLG00000003068	1	3				ENSG00000172869	15	1to1	ENSGACG00000006220	1	7
ENSG00000168481	5	1to1	ENSDARG00000041358	1	1				ENSG00000124574	10	1to1	ENSORLG00000000094	1	7				ENSG00000184838	5	1to1	ENSGACG00000006280	1	0
ENSG00000147457	10	1to1	ENSDARG00000041362	1	2				ENSG00000137221	15	1to1	ENSORLG00000003209	1	19				ENSG00000205302	13	1to1	ENSGACG00000001875	1	1
ENSG00000137100	11	1to1	ENSDARG00000041363	5	5				ENSG00000171453	9	1to1	ENSORLG00000019743	1	4				ENSG00000168916	10	1to1	ENSGACG00000013512	2	0
ENSG00000137824	11	1to1	ENSDARG00000041407	2	3				ENSG00000124571	12	1to1	ENSORLG00000007230	1	17				ENSG00000113368	9	1to1	ENSGACG00000018353	1	3
ENSG00000095209	5	1to1	ENSDARG00000041562	1	1				ENSG00000001561	1	1to1	ENSORLG00000004391	2	5				ENSG00000145794	10	1to1	ENSGACG00000018673	2	3
ENSG00000109079	6	1to1	ENSDARG00000041565	4	4				ENSG00000112796	3	1to1	ENSORLG00000010215	1	1				ENSG00000217128	5	1to1	ENSGACG00000020878	1	4
ENSG00000154734	6	1to1	ENSDARG00000041566	1	0				ENSG00000146070	2	1to1	ENSORLG00000015947	1	3				ENSG00000164398	23	1to1	ENSGACG00000020877	1	8
ENSG00000179588	5	1to1	ENSDARG00000041572	1	1				ENSG00000146072	1	1to1	ENSORLG00000015634	2	1				ENSG00000072682	21	1to1	ENSGACG00000020865	2	10
ENSG00000153531	3	1to1	ENSDARG00000041589	1	9				ENSG00000198087	5	1to1	ENSORLG00000015643	1	2				ENSG00000131435	7	1to1	ENSGACG00000016863	3	8
ENSG00000125124	21	1to1	ENSDARG00000041621	1	5				ENSG00000244694	2	1to1	ENSORLG00000015652	3	1				ENSG00000125347	11	1to1	ENSGACG00000020876	2	5
ENSG00000074317	6	1to1	ENSDARG00000041627	1	4				ENSG00000146085	1	1to1	ENSORLG00000010129	1	5				ENSG00000205089	4	1to1	ENSGACG00000020738	1	6
ENSG00000133606	16	1to1	ENSDARG00000041665	7	6				ENSG00000112077	3	1to1	ENSORLG00000012284	2	4				ENSG00000164404	5	1to1	ENSGACG00000018186	2	0
ENSG00000111860	11	1to1	ENSDARG00000020777	1	4				ENSG00000008196	3	1to1	ENSORLG00000017695	1	2				ENSG00000053108	7	1to1	ENSGACG00000020880	1	1
ENSG00000140983	27	1to1	ENSDARG00000056328	2	3				ENSG00000065308	1	1to1	ENSORLG00000012971	1	1				ENSG00000213585	7	1to1	ENSGACG00000020883	2	11
ENSG00000214530	22	1to1	ENSDARG00000041884	1	1				ENSG00000112144	2	1to1	ENSORLG00000009721	1	7				ENSG00000113615	3	1to1	ENSGACG00000001467	1	3
ENSG00000168883	20	1to1	ENSDARG00000041908	1	6				ENSG00000001084	13	1to1	ENSORLG00000009800	1	13				ENSG00000145824	2	1to1	ENSGACG00000016464	3	2
ENSG00000117595	4	1to1	ENSDARG00000043296	3	1				ENSG00000124743	2	1to1	ENSORLG00000009811	1	1				ENSG00000120708	15	1to1	ENSGACG00000016337	1	17
ENSG00000062524	6	1to1	ENSDARG00000042861	2	5				ENSG00000137269	4	1to1	ENSORLG00000009846	2	2				ENSG00000113658	12	1to1	ENSGACG00000018718	2	3
ENSG00000135974	2	1to1	ENSDARG00000042025	1	1				ENSG00000146151	9	1to1	ENSORLG00000009884	1	6				ENSG00000069018	10	1to1	ENSGACG00000017891	1	2
ENSG00000185246	12	1to1	ENSDARG00000042080	7	15				ENSG00000112175	1	1to1	ENSORLG00000009907	1	2				ENSG00000152377	10	1to1	ENSGACG00000017934	1	5
ENSG00000204084	11	1to1	ENSDARG00000042111	4	11				ENSG00000151914	35	1to1	ENSORLG00000010066	1	28				ENSG00000146021	14	1to1	ENSGACG00000016452	2	18
ENSG00000000460	9	1to1	ENSDARG00000042120	1	11				ENSG00000112232	1	1to1	ENSORLG00000010165	1	3				ENSG00000120729	8	1to1	ENSGACG00000019633	1	6
ENSG00000102890	5	1to1	ENSDARG00000042126	1	6				ENSG00000146166	4	1to1	ENSORLG00000000080	1	0				ENSG00000112984	7	1to1	ENSGACG00000020689	1	5
ENSG00000012504	9	1to1	ENSDARG00000057741	1	6				ENSG00000135298	5	1to1	ENSORLG00000010280	1	7				ENSG00000094880	9	1to1	ENSGACG00000020690	1	0
ENSG00000205765	4	1to1	ENSDARG00000054777	1	2				ENSG00000082293	5	1to1	ENSORLG00000010350	1	14				ENSG00000120733	9	1to1	ENSGACG00000018131	1	10
ENSG00000075234	6	1to1	ENSDARG00000042188	2	7				ENSG00000082269	16	1to1	ENSORLG00000010498	2	13				ENSG00000120738	1	1to1	ENSGACG00000018137	1	2
ENSG00000100796	12	1to1	ENSDARG00000042187	2	14				ENSG00000119899	2	1to1	ENSORLG00000002237	1	3				ENSG00000120705	9	1to1	ENSGACG00000017928	3	11
ENSG00000100478	12	1to1	ENSDARG00000054220	4	4				ENSG00000269964	1	1to1	ENSORLG00000017291	1	2				ENSG00000044115	43	1to1	ENSGACG00000018391	1	8
ENSG00000120254	12	1to1	ENSDARG00000042221	5	5				ENSG00000146243	4	1to1	ENSORLG00000010379	1	3				ENSG00000146006	4	1to1	ENSGACG00000018406	1	0
ENSG00000130948	7	1to1	ENSDARG00000023287	3	4				ENSG00000146247	2	1to1	ENSORLG00000010356	2	19				ENSG00000170464	12	1to1	ENSGACG00000020659	1	9
ENSG00000183258	17	1to1	ENSDARG00000042269	2	4				ENSG00000118418	3	1to1	ENSORLG00000010221	1	1				ENSG00000184584	15	1to1	ENSGACG00000018663	1	0
ENSG00000205084	10	1to1	ENSDARG00000042272	2	0				ENSG00000112742	10	1to1	ENSORLG00000020681	1	14				ENSG00000113108	24	1to1	ENSGACG00000020903	1	10
ENSG00000015133	14	1to1	ENSDARG00000053713	1	1				ENSG00000118420	7	1to1	ENSORLG00000001936	1	2				ENSG00000113119	14	1to1	ENSGACG00000017990	1	4
ENSG00000133943	35	1to1	ENSDARG00000005179	4	7				ENSG00000083097	7	1to1	ENSORLG00000002001	3	11				ENSG00000113141	13	1to1	ENSGACG00000020908	1	12
ENSG00000185274	5	1to1	ENSDARG00000042418	1	8				ENSG00000065833	1	1to1	ENSORLG00000002121	1	3				ENSG00000256453	1	1to1	ENSGACG00000019630	1	0
ENSG00000089041	13	1to1	ENSDARG00000042440	1	2				ENSG00000065615	3	1to1	ENSORLG00000004179	1	4				ENSG00000131504	16	1to1	ENSGACG00000017896	1	7
ENSG00000115966	21	1to1	ENSDARG00000023903	2	5				ENSG00000112837	7	1to1	ENSORLG00000010396	1	0				ENSG00000171720	16	1to1	ENSGACG00000018752	1	2
ENSG00000064393	3	1to1	ENSDARG00000042518	2	8				ENSG00000135336	6	1to1	ENSORLG00000014787	1	19				ENSG00000120318	6	1to1	ENSGACG00000016344	1	9
ENSG00000134183	2	1to1	ENSDARG00000042529	3	1				ENSG00000111880	3	1to1	ENSORLG00000011486	1	3				ENSG00000113555	3	1to1	ENSGACG00000016358	1	2
ENSG00000111907	17	1to1	ENSDARG00000042548	3	11				ENSG00000112159	4	1to1	ENSORLG00000017913	1	15				ENSG00000013561	16	1to1	ENSGACG00000020731	1	5
ENSG00000141627	20	1to1	ENSDARG00000042555	2	2				ENSG00000112182	10	1to1	ENSORLG00000017926	2	1				ENSG00000145819	20	1to1	ENSGACG00000020726	1	26
ENSG00000151360	3	1to1	ENSDARG00000042562	3	2				ENSG00000135333	2	1to1	ENSORLG00000017959	1	6				ENSG00000204928	1	1to1	ENSGACG00000020722	1	0
ENSG00000171631	12	1to1	ENSDARG00000042595	1	0				ENSG00000186231	7	1to1	ENSORLG00000002313	3	1				ENSG00000173261	2	1to1	ENSGACG00000020721	1	1
ENSG00000003147	18	1to1	ENSDARG00000042608	1	3				ENSG00000146263	12	1to1	ENSORLG00000002254	1	9				ENSG00000169302	8	1to1	ENSGACG00000020746	1	6
ENSG00000051620	4	1to1	ENSDARG00000042630	3	7				ENSG00000112234	2	1to1	ENSORLG00000002220	1	3				ENSG00000113657	9	1to1	ENSGACG00000020747	3	0
ENSG00000124782	10	1to1	ENSDARG00000042652	3	5				ENSG00000123552	13	1to1	ENSORLG00000002170	1	6				ENSG00000176049	6	1to1	ENSGACG00000020748	2	2
ENSG00000151498	17	1to1	ENSDARG00000042658	2	6				ENSG00000112237	18	1to1	ENSORLG00000016944	1	7				ENSG00000164270	12	1to1	ENSGACG00000016819	1	1
ENSG00000151500	8	1to1	ENSDARG00000042659	1	6				ENSG00000112249	7	1to1	ENSORLG00000004221	1	6				ENSG00000169247	15	1to1	ENSGACG00000018457	1	4
ENSG00000117601	4	1to1	ENSDARG00000042684	1	4				ENSG00000085382	12	1to1	ENSORLG00000004108	3	14				ENSG00000145882	7	1to1	ENSGACG00000020463	1	5
ENSG00000185278	5	1to1	ENSDARG00000042689	1	0				ENSG00000112276	3	1to1	ENSORLG00000019663	1	11				ENSG00000183111	3	1to1	ENSGACG00000016808	1	4
ENSG00000170989	3	1to1	ENSDARG00000042690	1	2				ENSG00000132429	4	1to1	ENSORLG00000019669	1	5				ENSG00000132915	5	1to1	ENSGACG00000016811	2	14
ENSG00000196235	20	1to1	ENSDARG00000042724	2	10				ENSG00000085377	2	1to1	ENSORLG00000012934	1	4				ENSG00000113721	11	1to1	ENSGACG00000018005	1	1
ENSG00000141738	14	1to1	ENSDARG00000042726	2	4				ENSG00000130348	3	1to1	ENSORLG00000017825	2	5				ENSG00000164591	9	1to1	ENSGACG00000018029	1	5
ENSG00000164930	7	1to1	ENSDARG00000042731	1	2				ENSG00000025796	10	1to1	ENSORLG00000016637	1	1				ENSG00000197043	15	1to1	ENSGACG00000018367	1	8
ENSG00000101276	4	1to1	ENSDARG00000042737	1	2				ENSG00000112335	4	1to1	ENSORLG00000013433	1	1				ENSG00000086570	2	1to1	ENSGACG00000016824	1	4
ENSG00000135823	4	1to1	ENSDARG00000042742	1	3				ENSG00000080546	7	1to1	ENSORLG00000013484	1	5				ENSG00000145907	13	1to1	ENSGACG00000016848	2	1
ENSG00000068120	14	1to1	ENSDARG00000042747	2	1				ENSG00000183137	24	1to1	ENSORLG00000014870	1	6				ENSG00000145888	4	1to1	ENSGACG00000016854	1	0
ENSG00000069011	6	1to1	ENSDARG00000042785	1	1				ENSG00000112367	5	1to1	ENSORLG00000013956	1	7				ENSG00000055147	18	1to1	ENSGACG00000020823	1	10
ENSG00000100985	1	1to1	ENSDARG00000042816	2	5				ENSG00000112290	10	1to1	ENSORLG00000013994	1	5				ENSG00000037749	12	1to1	ENSGACG00000020822	1	0
ENSG00000166439	2	1to1	ENSDARG00000042825	1	4				ENSG00000004809	8	1to1	ENSORLG00000014062	1	10				ENSG00000170624	4	1to1	ENSGACG00000020815	2	2
ENSG00000137825	4	1to1	ENSDARG00000042856	1	5				ENSG00000155111	8	1to1	ENSORLG00000015247	2	5				ENSG00000055163	26	1to1	ENSGACG00000018487	1	5
ENSG00000146223	10	1to1	ENSDARG00000042864	4	6				ENSG00000173214	1	1to1	ENSORLG00000015165	1	0				ENSG00000145861	1	1to1	ENSGACG00000018143	1	0
ENSG00000172239	10	1to1	ENSDARG00000042892	1	1				ENSG00000009413	14	1to1	ENSORLG00000015155	1	25				ENSG00000221886	2	1to1	ENSGACG00000006487	1	0
ENSG00000116299	14	1to1	ENSDARG00000042899	4	3				ENSG00000112761	11	1to1	ENSORLG00000018013	3	1				ENSG00000113327	6	1to1	ENSGACG00000020739	3	1
ENSG00000152582	14	1to1	ENSDARG00000042913	2	11				ENSG00000112769	22	1to1	ENSORLG00000017997	1	9				ENSG00000113328	13	1to1	ENSGACG00000018175	1	8
ENSG00000100060	10	1to1	ENSDARG00000042925	1	1				ENSG00000196591	17	1to1	ENSORLG00000017990	1	18				ENSG00000113645	16	1to1	ENSGACG00000020812	2	9
ENSG00000134709	6	1to1	ENSDARG00000042946	1	7				ENSG00000111816	1	1to1	ENSORLG00000017982	2	6				ENSG00000184347	8	1to1	ENSGACG00000016411	1	6
ENSG00000163512	14	1to1	ENSDARG00000042997	1	13				ENSG00000111817	7	1to1	ENSORLG00000017976	2	4				ENSG00000134516	17	1to1	ENSGACG00000017885	1	10
ENSG00000169105	2	1to1	ENSDARG00000043011	1	1				ENSG00000178033	1	1to1	ENSORLG00000020106	3	1				ENSG00000156427	1	1to1	ENSGACG00000017921	3	3
ENSG00000134443	5	1to1	ENSDARG00000043074	1	1				ENSG00000111860	11	1to1	ENSORLG00000015455	1	3				ENSG00000072803	12	1to1	ENSGACG00000017925	2	2
ENSG00000115138	5	1to1	ENSDARG00000043135	1	1				ENSG00000111877	9	1to1	ENSORLG00000015466	1	9				ENSG00000072786	16	1to1	ENSGACG00000020745	1	1
ENSG00000175567	10	1to1	ENSDARG00000043154	5	9				ENSG00000111885	1	1to1	ENSORLG00000017683	2	1				ENSG00000174705	4	1to1	ENSGACG00000020744	1	10
ENSG00000156735	4	1to1	ENSDARG00000043179	1	1				ENSG00000146350	9	1to1	ENSORLG00000017620	1	16				ENSG00000214357	3	1to1	ENSGACG00000018316	1	2
ENSG00000162599	14	1to1	ENSDARG00000062420	5	5				ENSG00000111897	1	1to1	ENSORLG00000015533	1	9				ENSG00000145920	10	1to1	ENSGACG00000016352	1	1
ENSG00000093217	5	1to1	ENSDARG00000043260	1	5				ENSG00000172594	3	1to1	ENSORLG00000010770	1	4				ENSG00000170085	11	1to1	ENSGACG00000018042	1	11
ENSG00000123395	7	1to1	ENSDARG00000043287	3	1				ENSG00000188580	5	1to1	ENSORLG00000017063	2	0				ENSG00000175414	4	1to1	ENSGACG00000020811	1	0
ENSG00000164620	7	1to1	ENSDARG00000071876	2	2				ENSG00000111907	17	1to1	ENSORLG00000017052	2	5				ENSG00000113194	6	1to1	ENSGACG00000018417	1	6
ENSG00000109255	6	1to1	ENSDARG00000043299	3	0				ENSG00000111912	11	1to1	ENSORLG00000017384	1	6				ENSG00000146083	8	1to1	ENSGACG00000018413	1	4
ENSG00000069018	10	1to1	ENSDARG00000027523	2	3				ENSG00000184530	2	1to1	ENSORLG00000018051	1	7				ENSG00000074317	6	1to1	ENSGACG00000018407	1	7
ENSG00000204174	3	1to1	ENSDARG00000043341	1	0				ENSG00000196569	6	1to1	ENSORLG00000011141	1	14				ENSG00000113763	3	1to1	ENSGACG00000018337	2	3
ENSG00000138085	8	1to1	ENSDARG00000043388	2	3				ENSG00000203756	2	1to1	ENSORLG00000018088	1	3				ENSG00000113761	10	1to1	ENSGACG00000020800	1	3
ENSG00000147416	6	1to1	ENSDARG00000043465	2	4				ENSG00000118520	6	1to1	ENSORLG00000013422	1	8				ENSG00000160867	16	1to1	ENSGACG00000020799	1	2
ENSG00000101773	16	1to1	ENSDARG00000043480	2	6				ENSG00000112282	9	1to1	ENSORLG00000017103	1	3				ENSG00000213347	9	1to1	ENSGACG00000018331	1	1
ENSG00000141295	13	1to1	ENSDARG00000043497	2	6				ENSG00000079950	4	1to1	ENSORLG00000018056	2	9				ENSG00000169223	8	1to1	ENSGACG00000016821	2	1
ENSG00000015520	4	1to1	ENSDARG00000077891	1	2				ENSG00000146409	3	1to1	ENSORLG00000018460	1	15				ENSG00000198055	11	1to1	ENSGACG00000020808	1	9
ENSG00000166451	9	1to1	ENSDARG00000043640	1	1				ENSG00000112319	14	1to1	ENSORLG00000016484	1	12				ENSG00000113758	11	1to1	ENSGACG00000020805	2	7
ENSG00000130822	32	1to1	ENSDARG00000043648	1	2				ENSG00000146411	1	1to1	ENSORLG00000016511	1	7				ENSG00000196923	16	1to1	ENSGACG00000018344	3	14
ENSG00000162813	11	1to1	ENSDARG00000043684	3	3				ENSG00000118515	30	1to1	ENSORLG00000016520	2	13				ENSG00000183258	17	1to1	ENSGACG00000018334	1	5
ENSG00000112167	3	1to1	ENSDARG00000043687	1	2				ENSG00000112339	16	1to1	ENSORLG00000016559	1	12				ENSG00000146067	19	1to1	ENSGACG00000018332	1	4
ENSG00000113838	6	1to1	ENSDARG00000056886	1	3				ENSG00000118513	42	1to1	ENSORLG00000016573	2	14				ENSG00000184840	6	1to1	ENSGACG00000016363	1	0
ENSG00000093009	12	1to1	ENSDARG00000043720	1	2				ENSG00000171408	3	1to1	ENSORLG00000016583	2	7				ENSG00000027847	8	1to1	ENSGACG00000016366	1	0
ENSG00000153015	5	1to1	ENSDARG00000043727	1	5				ENSG00000197442	2	1to1	ENSORLG00000017694	1	7				ENSG00000145911	1	1to1	ENSGACG00000018359	1	1
ENSG00000100416	18	1to1	ENSDARG00000043734	1	3				ENSG00000118503	12	1to1	ENSORLG00000004784	1	2				ENSG00000175309	18	1to1	ENSGACG00000018119	3	15
ENSG00000119280	7	1to1	ENSDARG00000043842	1	0				ENSG00000051620	4	1to1	ENSORLG00000013804	1	0				ENSG00000176783	14	1to1	ENSGACG00000018354	1	9
ENSG00000203756	2	1to1	ENSDARG00000043847	1	6				ENSG00000024862	4	1to1	ENSORLG00000001980	1	2				ENSG00000127022	19	1to1	ENSGACG00000016892	1	19
ENSG00000269964	1	1to1	ENSDARG00000043912	2	1				ENSG00000135597	20	1to1	ENSORLG00000017756	2	13				ENSG00000161021	4	1to1	ENSGACG00000016896	1	1
ENSG00000180979	6	1to1	ENSDARG00000043938	3	2				ENSG00000135577	2	1to1	ENSORLG00000009295	1	1				ENSG00000213316	8	1to1	ENSGACG00000016900	1	2
ENSG00000129535	6	1to1	ENSDARG00000044013	1	0				ENSG00000001036	3	1to1	ENSORLG00000008832	2	5				ENSG00000197226	19	1to1	ENSGACG00000016277	1	22
ENSG00000001036	3	1to1	ENSDARG00000044073	1	4				ENSG00000112419	12	1to1	ENSORLG00000004937	1	7				ENSG00000146090	7	1to1	ENSGACG00000018083	2	6
ENSG00000268089	1	1to1	ENSDARG00000015530	2	0				ENSG00000135521	1	1to1	ENSORLG00000001375	2	2				ENSG00000050748	13	1to1	ENSGACG00000018076	3	7
ENSG00000114395	6	1to1	ENSDARG00000044114	1	1				ENSG00000178199	5	1to1	ENSORLG00000015280	1	1				ENSG00000131459	8	1to1	ENSGACG00000018062	1	6
ENSG00000106819	2	1to1	ENSDARG00000002192	2	0				ENSG00000055211	2	1to1	ENSORLG00000015315	1	2				ENSG00000113300	7	1to1	ENSGACG00000018046	1	2
ENSG00000188312	4	1to1	ENSDARG00000044135	2	0				ENSG00000186625	8	1to1	ENSORLG00000015356	2	1				ENSG00000037280	12	1to1	ENSGACG00000018320	1	2
ENSG00000145022	6	1to1	ENSDARG00000044194	1	4				ENSG00000120265	11	1to1	ENSORLG00000017625	1	12				ENSG00000112685	3	1to1	ENSGACG00000004977	1	19
ENSG00000114349	5	1to1	ENSDARG00000044199	1	0				ENSG00000120256	3	1to1	ENSORLG00000017688	1	9				ENSG00000137275	3	1to1	ENSGACG00000012991	1	8
ENSG00000123268	5	1to1	ENSDARG00000044301	1	5				ENSG00000198729	1	1to1	ENSORLG00000016616	1	4				ENSG00000124784	5	1to1	ENSGACG00000002496	2	14
ENSG00000036054	9	1to1	ENSDARG00000044357	2	8				ENSG00000120278	4	1to1	ENSORLG00000013150	2	5				ENSG00000168566	2	1to1	ENSGACG00000017756	1	4
ENSG00000128016	4	1to1	ENSDARG00000044395	2	0				ENSG00000120254	12	1to1	ENSORLG00000014449	2	2				ENSG00000153162	1	1to1	ENSGACG00000002307	1	1
ENSG00000048162	12	1to1	ENSDARG00000044402	1	0				ENSG00000181472	1	1to1	ENSORLG00000014474	3	2				ENSG00000137203	20	1to1	ENSGACG00000002334	2	5
ENSG00000226321	8	1to1	ENSDARG00000017425	1	4				ENSG00000146476	4	1to1	ENSORLG00000014496	2	3				ENSG00000111859	16	1to1	ENSGACG00000002344	1	1
ENSG00000094880	9	1to1	ENSDARG00000044484	2	3				ENSG00000091831	13	1to1	ENSORLG00000014514	1	1				ENSG00000205269	1	1to1	ENSGACG00000002349	1	1
ENSG00000101115	5	1to1	ENSDARG00000044485	1	4				ENSG00000112029	3	1to1	ENSORLG00000003909	1	1				ENSG00000225921	3	1to1	ENSGACG00000017989	1	8
ENSG00000112984	7	1to1	ENSDARG00000044491	2	7				ENSG00000091844	2	1to1	ENSORLG00000004914	2	3				ENSG00000010017	3	1to1	ENSGACG00000017991	1	13
ENSG00000198925	22	1to1	ENSDARG00000044551	4	3				ENSG00000112038	23	1to1	ENSORLG00000004921	1	2				ENSG00000050393	3	1to1	ENSGACG00000001958	1	7
ENSG00000164007	3	1to1	ENSDARG00000044569	1	1				ENSG00000213079	6	1to1	ENSORLG00000017358	1	8				ENSG00000112186	9	1to1	ENSGACG00000005348	1	7
ENSG00000160570	13	1to1	ENSDARG00000002758	3	7				ENSG00000122335	7	1to1	ENSORLG00000014762	4	13				ENSG00000137177	12	1to1	ENSGACG00000008481	2	9
ENSG00000137500	19	1to1	ENSDARG00000044626	1	3				ENSG00000146433	1	1to1	ENSORLG00000014790	1	1				ENSG00000137393	2	1to1	ENSGACG00000004550	3	7
ENSG00000120875	2	1to1	ENSDARG00000044688	1	0				ENSG00000120437	3	1to1	ENSORLG00000013226	1	3				ENSG00000172201	2	1to1	ENSGACG00000003679	2	4
ENSG00000173281	2	1to1	ENSDARG00000044691	4	3				ENSG00000120438	18	1to1	ENSORLG00000013195	1	10				ENSG00000112294	5	1to1	ENSGACG00000002960	1	10
ENSG00000182612	5	1to1	ENSDARG00000044767	1	1				ENSG00000071242	13	1to1	ENSORLG00000009979	1	2				ENSG00000112308	2	1to1	ENSGACG00000004672	1	3
ENSG00000174943	9	1to1	ENSDARG00000044769	1	4				ENSG00000164818	8	1to1	ENSORLG00000008377	1	4				ENSG00000096433	2	1to1	ENSGACG00000000253	1	7
ENSG00000136807	5	1to1	ENSDARG00000044811	1	3				ENSG00000164849	6	1to1	ENSORLG00000005018	1	0				ENSG00000065060	2	1to1	ENSGACG00000003278	1	5
ENSG00000184056	8	1to1	ENSDARG00000044813	1	3				ENSG00000164877	15	1to1	ENSORLG00000010195	1	4				ENSG00000146197	1	1to1	ENSGACG00000003249	1	8
ENSG00000130717	9	1to1	ENSDARG00000022218	1	1				ENSG00000164880	8	1to1	ENSORLG00000004733	1	25				ENSG00000156711	5	1to1	ENSGACG00000004911	1	8
ENSG00000184083	4	1to1	ENSDARG00000019205	2	10				ENSG00000164855	11	1to1	ENSORLG00000004676	1	1				ENSG00000010030	7	1to1	ENSGACG00000009831	1	4
ENSG00000185352	2	1to1	ENSDARG00000069500	1	0				ENSG00000106009	6	1to1	ENSORLG00000008847	1	3				ENSG00000255587	2	1to1	ENSGACG00000001475	1	1
ENSG00000115221	11	1to1	ENSDARG00000002494	1	4				ENSG00000157927	7	1to1	ENSORLG00000009042	1	7				ENSG00000198663	4	1to1	ENSGACG00000004147	1	7
ENSG00000135414	2	1to1	ENSDARG00000044924	1	2				ENSG00000011275	9	1to1	ENSORLG00000013652	1	6				ENSG00000137409	7	1to1	ENSGACG00000003602	1	3
ENSG00000171016	3	1to1	ENSDARG00000044963	1	0				ENSG00000164535	10	1to1	ENSORLG00000020753	1	12				ENSG00000065491	1	1to1	ENSGACG00000013207	1	5
ENSG00000214357	3	1to1	ENSDARG00000029452	2	2				ENSG00000003147	18	1to1	ENSORLG00000016560	1	5				ENSG00000112167	3	1to1	ENSGACG00000008112	1	1
ENSG00000111012	7	1to1	ENSDARG00000045015	1	0				ENSG00000146530	6	1to1	ENSORLG00000016604	1	12				ENSG00000164626	1	1to1	ENSGACG00000007871	1	4
ENSG00000145888	4	1to1	ENSDARG00000012019	4	2				ENSG00000006468	23	1to1	ENSORLG00000016618	1	9				ENSG00000146122	8	1to1	ENSGACG00000013366	1	6
ENSG00000107833	4	1to1	ENSDARG00000056794	1	4				ENSG00000136267	13	1to1	ENSORLG00000016686	2	8				ENSG00000124596	15	1to1	ENSGACG00000003364	1	2
ENSG00000006282	27	1to1	ENSDARG00000013880	1	3				ENSG00000187546	4	1to1	ENSORLG00000016703	2	6				ENSG00000112561	17	1to1	ENSGACG00000000364	1	1
ENSG00000181408	1	1to1	ENSDARG00000009624	1	1				ENSG00000183742	5	1to1	ENSORLG00000007248	1	0				ENSG00000096088	4	1to1	ENSGACG00000012388	1	0
ENSG00000172201	2	1to1	ENSDARG00000045131	1	1				ENSG00000105855	5	1to1	ENSORLG00000003989	1	0				ENSG00000137218	5	1to1	ENSGACG00000001501	1	1
ENSG00000213585	7	1to1	ENSDARG00000045132	3	5				ENSG00000164649	10	1to1	ENSORLG00000003944	2	7				ENSG00000124641	8	1to1	ENSGACG00000001058	1	0
ENSG00000186866	14	1to1	ENSDARG00000045175	1	4				ENSG00000122550	13	1to1	ENSORLG00000003839	4	11				ENSG00000024048	3	1to1	ENSGACG00000012336	2	22
ENSG00000144771	2	1to1	ENSDARG00000045205	1	0				ENSG00000136231	18	1to1	ENSORLG00000004712	2	1				ENSG00000146223	10	1to1	ENSGACG00000004217	2	5
ENSG00000177511	3	1to1	ENSDARG00000045301	1	0				ENSG00000164548	12	1to1	ENSORLG00000004667	3	9				ENSG00000137161	2	1to1	ENSGACG00000018544	1	3
ENSG00000109189	9	1to1	ENSDARG00000045343	2	1				ENSG00000106052	13	1to1	ENSORLG00000005098	1	16				ENSG00000112640	9	1to1	ENSGACG00000012222	2	18
ENSG00000197977	1	1to1	ENSDARG00000045414	1	2				ENSG00000106069	33	1to1	ENSORLG00000007444	2	9				ENSG00000112655	20	1to1	ENSGACG00000004033	1	1
ENSG00000010270	7	1to1	ENSDARG00000045421	1	1				ENSG00000106100	8	1to1	ENSORLG00000003812	1	6				ENSG00000146216	2	1to1	ENSGACG00000019567	2	9
ENSG00000241127	6	1to1	ENSDARG00000045422	2	7				ENSG00000106113	8	1to1	ENSORLG00000017621	2	0				ENSG00000124574	10	1to1	ENSGACG00000019810	1	7
ENSG00000186088	13	1to1	ENSDARG00000045481	2	10				ENSG00000106128	12	1to1	ENSORLG00000016626	1	4				ENSG00000137221	15	1to1	ENSGACG00000012257	1	5
ENSG00000054611	11	1to1	ENSDARG00000045510	2	3				ENSG00000122507	15	1to1	ENSORLG00000015468	3	5				ENSG00000171453	9	1to1	ENSGACG00000002453	2	4
ENSG00000151655	7	1to1	ENSDARG00000045516	2	8				ENSG00000164619	7	1to1	ENSORLG00000015488	2	0				ENSG00000124571	12	1to1	ENSGACG00000008050	1	11
ENSG00000123243	9	1to1	ENSDARG00000045517	4	1				ENSG00000155849	19	1to1	ENSORLG00000003371	2	6				ENSG00000146232	6	1to1	ENSGACG00000013502	1	5
ENSG00000130638	11	1to1	ENSDARG00000008439	2	3				ENSG00000010270	7	1to1	ENSORLG00000006236	1	6				ENSG00000001561	1	1to1	ENSGACG00000014941	1	3
ENSG00000060982	10	1to1	ENSDARG00000045568	5	3				ENSG00000078053	9	1to1	ENSORLG00000008074	1	14				ENSG00000112796	3	1to1	ENSGACG00000012313	1	1
ENSG00000121361	2	1to1	ENSDARG00000045589	1	0				ENSG00000106536	10	1to1	ENSORLG00000011666	2	1				ENSG00000146070	2	1to1	ENSGACG00000004825	5	8
ENSG00000149043	14	1to1	ENSDARG00000009564	1	4				ENSG00000241127	6	1to1	ENSORLG00000011680	1	1				ENSG00000146072	1	1to1	ENSGACG00000004266	1	5
ENSG00000150275	34	1to1	ENSDARG00000052232	3	7				ENSG00000106605	5	1to1	ENSORLG00000004365	2	8				ENSG00000198087	5	1to1	ENSGACG00000004255	1	11
ENSG00000160602	8	1to1	ENSDARG00000045626	1	4				ENSG00000164708	1	1to1	ENSORLG00000011149	1	3				ENSG00000244694	2	1to1	ENSGACG00000004251	1	1
ENSG00000151458	2	1to1	ENSDARG00000045666	1	0				ENSG00000106631	10	1to1	ENSORLG00000001993	1	6				ENSG00000146085	1	1to1	ENSGACG00000012341	1	7
ENSG00000064419	4	1to1	ENSDARG00000045680	3	8				ENSG00000106633	9	1to1	ENSORLG00000002010	2	0				ENSG00000112077	3	1to1	ENSGACG00000009865	2	13
ENSG00000182791	1	1to1	ENSDARG00000045683	3	17				ENSG00000015520	4	1to1	ENSORLG00000012854	1	0				ENSG00000008196	3	1to1	ENSGACG00000007277	2	1
ENSG00000134283	25	1to1	ENSDARG00000045692	5	7				ENSG00000158604	5	1to1	ENSORLG00000002130	1	3				ENSG00000065308	1	1to1	ENSGACG00000009285	2	9
ENSG00000005194	15	1to1	ENSDARG00000045733	2	5				ENSG00000136286	7	1to1	ENSORLG00000009357	1	6				ENSG00000112144	2	1to1	ENSGACG00000006468	1	8
ENSG00000111247	14	1to1	ENSDARG00000045853	1	6				ENSG00000136274	2	1to1	ENSORLG00000008505	1	3				ENSG00000001084	13	1to1	ENSGACG00000006384	2	6
ENSG00000118972	1	1to1	ENSDARG00000045854	1	1				ENSG00000136270	17	1to1	ENSORLG00000008558	2	8				ENSG00000124743	2	1to1	ENSGACG00000006367	2	1
ENSG00000139209	5	1to1	ENSDARG00000018149	4	1				ENSG00000183696	12	1to1	ENSORLG00000008240	1	3				ENSG00000137269	4	1to1	ENSGACG00000006327	1	9
ENSG00000157152	6	1to1	ENSDARG00000045945	1	4				ENSG00000185811	18	1to1	ENSORLG00000020562	1	6				ENSG00000187871	1	1to1	ENSGACG00000006299	2	2
ENSG00000112186	9	1to1	ENSDARG00000045948	1	6				ENSG00000132437	14	1to1	ENSORLG00000005340	1	3				ENSG00000146151	9	1to1	ENSGACG00000006272	2	3
ENSG00000198759	3	1to1	ENSDARG00000045958	1	6				ENSG00000106078	9	1to1	ENSORLG00000005289	1	6				ENSG00000112175	1	1to1	ENSGACG00000006266	1	7
ENSG00000104133	25	1to1	ENSDARG00000045968	1	8				ENSG00000170419	8	1to1	ENSORLG00000019963	1	1				ENSG00000151914	35	1to1	ENSGACG00000006193	1	25
ENSG00000149577	19	1to1	ENSDARG00000045976	1	15				ENSG00000132434	5	1to1	ENSORLG00000019798	1	2				ENSG00000112232	1	1to1	ENSGACG00000006097	1	1
ENSG00000124641	8	1to1	ENSDARG00000046006	2	1				ENSG00000146733	12	1to1	ENSORLG00000007798	2	1				ENSG00000146166	4	1to1	ENSGACG00000019786	1	1
ENSG00000176658	15	1to1	ENSDARG00000036863	1	3				ENSG00000164776	10	1to1	ENSORLG00000007778	2	4				ENSG00000135298	5	1to1	ENSGACG00000006014	1	8
ENSG00000156983	8	1to1	ENSDARG00000046136	2	7				ENSG00000126524	5	1to1	ENSORLG00000001404	1	2				ENSG00000082269	16	1to1	ENSGACG00000005893	2	12
ENSG00000157895	11	1to1	ENSDARG00000046141	1	5				ENSG00000158321	18	1to1	ENSORLG00000012440	1	8				ENSG00000119899	2	1to1	ENSGACG00000012086	1	3
ENSG00000103479	9	1to1	ENSDARG00000045636	1	3				ENSG00000185274	5	1to1	ENSORLG00000001357	1	3				ENSG00000269964	1	1to1	ENSGACG00000011715	1	0
ENSG00000140403	12	1to1	ENSDARG00000051762	1	6				ENSG00000130305	7	1to1	ENSORLG00000003480	2	3				ENSG00000112742	10	1to1	ENSGACG00000005223	2	1
ENSG00000168807	6	1to1	ENSDARG00000051763	1	0				ENSG00000009954	3	1to1	ENSORLG00000011574	2	17				ENSG00000118420	7	1to1	ENSGACG00000005169	1	3
ENSG00000196924	19	1to1	ENSDARG00000074201	6	18				ENSG00000009950	11	1to1	ENSORLG00000011864	1	10				ENSG00000083097	7	1to1	ENSGACG00000005136	2	11
ENSG00000187486	5	1to1	ENSDARG00000051880	1	0				ENSG00000106089	14	1to1	ENSORLG00000006330	1	2				ENSG00000065833	1	1to1	ENSGACG00000005040	1	2
ENSG00000167522	17	1to1	ENSDARG00000051886	1	5				ENSG00000006704	7	1to1	ENSORLG00000015316	1	20				ENSG00000065615	3	1to1	ENSGACG00000014157	1	19
ENSG00000132600	27	1to1	ENSDARG00000051902	1	3				ENSG00000274070	2	1to1	ENSORLG00000015182	1	7				ENSG00000112837	7	1to1	ENSGACG00000005602	1	0
ENSG00000181690	5	1to1	ENSDARG00000051926	2	0				ENSG00000127946	7	1to1	ENSORLG00000011517	1	7				ENSG00000164411	4	1to1	ENSGACG00000012273	1	1
ENSG00000160999	3	1to1	ENSDARG00000090421	1	2				ENSG00000091073	21	1to1	ENSORLG00000015263	1	3				ENSG00000111880	3	1to1	ENSGACG00000008281	1	6
ENSG00000166592	5	1to1	ENSDARG00000052011	1	2				ENSG00000127947	16	1to1	ENSORLG00000013580	1	9				ENSG00000112159	4	1to1	ENSGACG00000006188	1	4
ENSG00000188582	3	1to1	ENSDARG00000052059	1	1				ENSG00000006576	12	1to1	ENSORLG00000013665	2	17				ENSG00000112182	10	1to1	ENSGACG00000006245	1	1
ENSG00000188153	10	1to1	ENSDARG00000052063	2	4				ENSG00000075223	9	1to1	ENSORLG00000016082	1	2				ENSG00000135333	2	1to1	ENSGACG00000006268	4	5
ENSG00000080839	4	1to1	ENSDARG00000008141	2	3				ENSG00000170381	4	1to1	ENSORLG00000009509	1	1				ENSG00000112218	1	1to1	ENSGACG00000006185	1	0
ENSG00000163394	1	1to1	ENSDARG00000052089	1	0				ENSG00000153993	4	1to1	ENSORLG00000009459	1	5				ENSG00000186231	7	1to1	ENSGACG00000004946	1	1
ENSG00000140577	14	1to1	ENSDARG00000052114	1	3				ENSG00000198822	5	1to1	ENSORLG00000009427	1	2				ENSG00000146263	12	1to1	ENSGACG00000004958	1	0
ENSG00000175097	9	1to1	ENSDARG00000052121	1	0				ENSG00000135185	8	1to1	ENSORLG00000017300	2	7				ENSG00000112234	2	1to1	ENSGACG00000004972	1	3
ENSG00000074181	6	1to1	ENSDARG00000052139	1	4				ENSG00000005469	7	1to1	ENSORLG00000009255	3	8				ENSG00000123552	13	1to1	ENSGACG00000005006	1	10
ENSG00000117143	7	1to1	ENSDARG00000052170	4	4				ENSG00000105784	9	1to1	ENSORLG00000009310	1	4				ENSG00000112237	18	1to1	ENSGACG00000013322	1	4
ENSG00000143952	4	1to1	ENSDARG00000002980	2	3				ENSG00000008277	11	1to1	ENSORLG00000009366	1	6				ENSG00000112249	7	1to1	ENSGACG00000014141	1	17
ENSG00000155966	5	1to1	ENSDARG00000052242	1	1				ENSG00000105792	13	1to1	ENSORLG00000007724	1	5				ENSG00000085382	12	1to1	ENSGACG00000014110	1	19
ENSG00000108381	4	1to1	ENSDARG00000005154	2	2				ENSG00000157224	15	1to1	ENSORLG00000009373	1	1				ENSG00000112276	3	1to1	ENSGACG00000014015	1	8
ENSG00000145247	10	1to1	ENSDARG00000052336	1	2				ENSG00000001631	25	1to1	ENSORLG00000020220	1	15				ENSG00000132429	4	1to1	ENSGACG00000014023	1	2
ENSG00000163069	3	1to1	ENSDARG00000052341	1	4				ENSG00000105810	5	1to1	ENSORLG00000004090	1	2				ENSG00000085377	2	1to1	ENSGACG00000009366	3	13
ENSG00000168282	1	1to1	ENSDARG00000052408	1	3				ENSG00000004766	20	1to1	ENSORLG00000004143	1	8				ENSG00000130348	3	1to1	ENSGACG00000013299	2	6
ENSG00000196639	4	1to1	ENSDARG00000052425	1	1				ENSG00000004948	7	1to1	ENSORLG00000004156	1	0				ENSG00000164494	3	1to1	ENSGACG00000012773	2	3
ENSG00000188517	9	1to1	ENSDARG00000068218	1	4				ENSG00000164692	13	1to1	ENSORLG00000004319	1	4				ENSG00000025796	10	1to1	ENSGACG00000011115	1	5
ENSG00000103496	17	1to1	ENSDARG00000052518	1	6				ENSG00000005981	3	1to1	ENSORLG00000004430	1	7				ENSG00000112335	4	1to1	ENSGACG00000008921	1	2
ENSG00000102384	5	1to1	ENSDARG00000052565	1	2				ENSG00000004799	5	1to1	ENSORLG00000004460	1	3				ENSG00000135537	7	1to1	ENSGACG00000011649	1	17
ENSG00000000005	2	1to1	ENSDARG00000052615	1	0				ENSG00000070669	17	1to1	ENSORLG00000008822	1	12				ENSG00000080546	7	1to1	ENSGACG00000008895	2	7
ENSG00000182601	2	1to1	ENSDARG00000052648	1	0				ENSG00000164715	2	1to1	ENSORLG00000009573	1	3				ENSG00000183137	24	1to1	ENSGACG00000008882	1	1
ENSG00000101311	4	1to1	ENSDARG00000052652	4	3				ENSG00000198742	4	1to1	ENSORLG00000013636	1	5				ENSG00000112367	5	1to1	ENSGACG00000011495	1	11
ENSG00000162006	3	1to1	ENSDARG00000052664	2	13				ENSG00000185467	1	1to1	ENSORLG00000020809	1	16				ENSG00000112290	10	1to1	ENSGACG00000011533	1	4
ENSG00000198286	4	1to1	ENSDARG00000052741	2	2				ENSG00000241685	6	1to1	ENSORLG00000009096	1	6				ENSG00000203797	3	1to1	ENSGACG00000011625	3	5
ENSG00000142459	7	1to1	ENSDARG00000052766	2	4				ENSG00000130429	21	1to1	ENSORLG00000009068	1	3				ENSG00000004809	8	1to1	ENSGACG00000011584	1	3
ENSG00000176994	1	1to1	ENSDARG00000052818	1	0				ENSG00000106245	9	1to1	ENSORLG00000013809	1	5				ENSG00000155111	8	1to1	ENSGACG00000006602	3	4
ENSG00000020633	5	1to1	ENSDARG00000052826	2	0				ENSG00000168090	10	1to1	ENSORLG00000000554	1	2				ENSG00000173214	1	1to1	ENSGACG00000006491	1	4
ENSG00000167962	10	1to1	ENSDARG00000014945	1	9				ENSG00000221838	17	1to1	ENSORLG00000013175	1	13				ENSG00000009413	14	1to1	ENSGACG00000006475	1	5
ENSG00000056097	8	1to1	ENSDARG00000027109	5	7				ENSG00000197093	8	1to1	ENSORLG00000010608	1	2				ENSG00000112761	11	1to1	ENSGACG00000006402	2	3
ENSG00000165887	4	1to1	ENSDARG00000002722	3	0				ENSG00000213420	7	1to1	ENSORLG00000000476	1	2				ENSG00000112769	22	1to1	ENSGACG00000006339	1	9
ENSG00000047410	9	1to1	ENSDARG00000052914	5	14				ENSG00000077454	11	1to1	ENSORLG00000012217	2	9				ENSG00000111816	1	1to1	ENSGACG00000006319	1	2
ENSG00000087253	9	1to1	ENSDARG00000053010	2	5				ENSG00000146830	4	1to1	ENSORLG00000003655	1	5				ENSG00000111817	7	1to1	ENSGACG00000006171	1	3
ENSG00000104691	10	1to1	ENSDARG00000053012	2	4				ENSG00000146839	8	1to1	ENSORLG00000010593	4	1				ENSG00000178033	1	1to1	ENSGACG00000004425	1	3
ENSG00000101162	1	1to1	ENSDARG00000053066	1	0				ENSG00000087085	14	1to1	ENSORLG00000010371	1	2				ENSG00000111877	9	1to1	ENSGACG00000005828	1	3
ENSG00000179855	1	1to1	ENSDARG00000053074	1	2				ENSG00000106366	1	1to1	ENSORLG00000010473	3	5				ENSG00000111885	1	1to1	ENSGACG00000006766	2	1
ENSG00000134186	5	1to1	ENSDARG00000053101	5	5				ENSG00000106367	3	1to1	ENSORLG00000010395	1	1				ENSG00000146350	9	1to1	ENSGACG00000006789	2	18
ENSG00000172594	3	1to1	ENSDARG00000053119	2	5				ENSG00000167011	4	1to1	ENSORLG00000020609	1	0				ENSG00000111897	1	1to1	ENSGACG00000004029	1	13
ENSG00000125378	9	1to1	ENSDARG00000019995	1	1				ENSG00000160999	3	1to1	ENSORLG00000006387	1	2				ENSG00000172594	3	1to1	ENSGACG00000012080	3	7
ENSG00000134697	9	1to1	ENSDARG00000053225	3	6				ENSG00000105819	8	1to1	ENSORLG00000018466	1	10				ENSG00000188580	5	1to1	ENSGACG00000013248	1	2
ENSG00000101846	1	1to1	ENSDARG00000053241	3	3				ENSG00000170615	15	1to1	ENSORLG00000018413	1	13				ENSG00000111907	17	1to1	ENSGACG00000013254	3	11
ENSG00000205302	13	1to1	ENSDARG00000053356	1	12				ENSG00000189056	7	1to1	ENSORLG00000004641	1	12				ENSG00000111912	11	1to1	ENSGACG00000010278	1	1
ENSG00000138615	1	1to1	ENSDARG00000053362	1	2				ENSG00000164815	7	1to1	ENSORLG00000015908	1	7				ENSG00000184530	2	1to1	ENSGACG00000013025	2	9
ENSG00000043143	11	1to1	ENSDARG00000053389	2	1				ENSG00000135250	15	1to1	ENSORLG00000002625	1	7				ENSG00000196569	6	1to1	ENSGACG00000008026	1	8
ENSG00000163389	8	1to1	ENSDARG00000053463	2	2				ENSG00000091127	6	1to1	ENSORLG00000002656	1	14				ENSG00000203756	2	1to1	ENSGACG00000013108	1	4
ENSG00000165553	1	1to1	ENSDARG00000053475	1	3				ENSG00000135249	8	1to1	ENSORLG00000012650	1	5				ENSG00000118520	6	1to1	ENSGACG00000010146	2	6
ENSG00000128918	25	1to1	ENSDARG00000053493	2	1				ENSG00000008282	6	1to1	ENSORLG00000013204	1	0				ENSG00000112282	9	1to1	ENSGACG00000013187	1	21
ENSG00000167196	9	1to1	ENSDARG00000053505	1	5				ENSG00000105851	5	1to1	ENSORLG00000009458	1	10				ENSG00000197594	4	1to1	ENSGACG00000010030	1	6
ENSG00000164070	5	1to1	ENSDARG00000053544	2	3				ENSG00000005249	3	1to1	ENSORLG00000004379	2	1				ENSG00000079950	4	1to1	ENSGACG00000013040	2	5
ENSG00000092470	4	1to1	ENSDARG00000053554	1	4				ENSG00000105967	9	1to1	ENSORLG00000010461	2	6				ENSG00000146409	3	1to1	ENSGACG00000011487	1	10
ENSG00000102226	12	1to1	ENSDARG00000076303	3	8				ENSG00000198898	13	1to1	ENSORLG00000019685	2	16				ENSG00000112319	14	1to1	ENSGACG00000010932	2	8
ENSG00000172292	2	1to1	ENSDARG00000053583	1	1				ENSG00000004866	30	1to1	ENSORLG00000019632	1	9				ENSG00000146411	1	1to1	ENSGACG00000010968	1	2
ENSG00000143412	2	1to1	ENSDARG00000053593	1	9				ENSG00000105989	4	1to1	ENSORLG00000019570	1	1				ENSG00000118515	30	1to1	ENSGACG00000010973	3	9
ENSG00000177685	14	1to1	ENSDARG00000053636	1	2				ENSG00000001626	11	1to1	ENSORLG00000019555	1	9				ENSG00000112339	16	1to1	ENSGACG00000011035	2	9
ENSG00000169154	3	1to1	ENSDARG00000053644	2	0				ENSG00000008311	7	1to1	ENSORLG00000018264	1	15				ENSG00000118513	42	1to1	ENSGACG00000011054	1	3
ENSG00000158941	14	1to1	ENSDARG00000038302	5	7				ENSG00000081800	4	1to1	ENSORLG00000000145	1	4				ENSG00000171408	3	1to1	ENSGACG00000011060	2	2
ENSG00000118513	42	1to1	ENSDARG00000053666	2	7				ENSG00000106302	5	1to1	ENSORLG00000000515	3	0				ENSG00000197442	2	1to1	ENSGACG00000007264	1	19
ENSG00000136872	3	1to1	ENSDARG00000053684	5	3				ENSG00000197157	16	1to1	ENSORLG00000015201	1	4				ENSG00000118503	12	1to1	ENSGACG00000010558	1	1
ENSG00000114923	9	1to1	ENSDARG00000053678	1	3				ENSG00000128578	4	1to1	ENSORLG00000010825	2	13				ENSG00000051620	4	1to1	ENSGACG00000011356	2	1
ENSG00000204928	1	1to1	ENSDARG00000053692	1	0				ENSG00000091732	11	1to1	ENSORLG00000014409	1	7				ENSG00000024862	4	1to1	ENSGACG00000014349	1	3
ENSG00000119714	4	1to1	ENSDARG00000053711	1	0				ENSG00000158623	3	1to1	ENSORLG00000014567	1	4				ENSG00000135597	20	1to1	ENSGACG00000007592	2	14
ENSG00000113108	24	1to1	ENSDARG00000053771	1	2				ENSG00000221866	5	1to1	ENSORLG00000014480	1	5				ENSG00000135577	2	1to1	ENSGACG00000013562	1	1
ENSG00000198924	3	1to1	ENSDARG00000053776	1	7				ENSG00000131558	24	1to1	ENSORLG00000014529	2	2				ENSG00000001036	3	1to1	ENSGACG00000011736	1	3
ENSG00000136155	5	1to1	ENSDARG00000034677	5	7				ENSG00000105875	9	1to1	ENSORLG00000018761	1	24				ENSG00000112419	12	1to1	ENSGACG00000010350	1	6
ENSG00000054690	16	1to1	ENSDARG00000053835	1	6				ENSG00000155561	10	1to1	ENSORLG00000015967	1	21				ENSG00000135521	1	1to1	ENSGACG00000019756	2	0
ENSG00000149547	14	1to1	ENSDARG00000053840	2	1				ENSG00000105894	2	1to1	ENSORLG00000016099	1	1				ENSG00000178199	5	1to1	ENSGACG00000006636	1	6
ENSG00000164512	6	1to1	ENSDARG00000053869	1	2				ENSG00000157680	13	1to1	ENSORLG00000016792	1	12				ENSG00000055211	2	1to1	ENSGACG00000006668	2	1
ENSG00000105664	4	1to1	ENSDARG00000053865	1	4				ENSG00000182158	8	1to1	ENSORLG00000016776	1	1				ENSG00000186625	8	1to1	ENSGACG00000006685	1	16
ENSG00000137842	15	1to1	ENSDARG00000053890	2	2				ENSG00000157703	7	1to1	ENSORLG00000019435	1	3				ENSG00000120265	11	1to1	ENSGACG00000007215	1	13
ENSG00000125827	4	1to1	ENSDARG00000053942	2	2				ENSG00000157800	28	1to1	ENSORLG00000011050	1	12				ENSG00000120256	3	1to1	ENSGACG00000007258	1	7
ENSG00000140829	14	1to1	ENSDARG00000053946	2	4				ENSG00000133606	16	1to1	ENSORLG00000012765	2	4				ENSG00000198729	1	1to1	ENSGACG00000011108	1	1
ENSG00000163235	9	1to1	ENSDARG00000053939	2	4				ENSG00000157764	5	1to1	ENSORLG00000009843	2	4				ENSG00000120278	4	1to1	ENSGACG00000009204	2	0
ENSG00000058063	10	1to1	ENSDARG00000054028	2	15				ENSG00000006530	10	1to1	ENSORLG00000015934	1	7				ENSG00000120254	12	1to1	ENSGACG00000008664	2	7
ENSG00000078070	15	1to1	ENSDARG00000054046	2	11				ENSG00000106144	7	1to1	ENSORLG00000012073	1	7				ENSG00000181472	1	1to1	ENSGACG00000008691	1	1
ENSG00000166819	4	1to1	ENSDARG00000054048	2	4				ENSG00000159840	10	1to1	ENSORLG00000012132	1	10				ENSG00000146476	4	1to1	ENSGACG00000008692	3	4
ENSG00000182107	3	1to1	ENSDARG00000054122	3	2				ENSG00000050327	4	1to1	ENSORLG00000011961	1	4				ENSG00000091831	13	1to1	ENSGACG00000008711	1	7
ENSG00000160994	1	1to1	ENSDARG00000054136	1	4				ENSG00000055130	4	1to1	ENSORLG00000003000	1	19				ENSG00000112029	3	1to1	ENSGACG00000001299	1	0
ENSG00000135577	2	1to1	ENSDARG00000054152	1	1				ENSG00000106462	10	1to1	ENSORLG00000003066	1	20				ENSG00000091844	2	1to1	ENSGACG00000010373	1	1
ENSG00000103549	12	1to1	ENSDARG00000054201	4	5				ENSG00000002726	9	1to1	ENSORLG00000004048	2	1				ENSG00000112038	23	1to1	ENSGACG00000010365	1	1
ENSG00000092148	19	1to1	ENSDARG00000054213	8	18				ENSG00000181652	11	1to1	ENSORLG00000017550	1	2				ENSG00000213079	6	1to1	ENSGACG00000006909	1	5
ENSG00000135722	8	1to1	ENSDARG00000054222	2	0				ENSG00000133612	26	1to1	ENSORLG00000017516	4	6				ENSG00000122335	7	1to1	ENSGACG00000008797	2	22
ENSG00000135372	10	1to1	ENSDARG00000054259	2	6				ENSG00000033100	4	1to1	ENSORLG00000011783	1	2				ENSG00000130338	7	1to1	ENSGACG00000011498	1	4
ENSG00000157379	11	1to1	ENSDARG00000054300	1	3				ENSG00000013374	12	1to1	ENSORLG00000003729	1	5				ENSG00000146433	1	1to1	ENSGACG00000008833	2	9
ENSG00000139974	20	1to1	ENSDARG00000054312	1	5				ENSG00000133627	5	1to1	ENSORLG00000003906	2	1				ENSG00000164674	5	1to1	ENSGACG00000010022	2	1
ENSG00000103966	3	1to1	ENSDARG00000054302	2	3				ENSG00000157212	9	1to1	ENSORLG00000008032	1	7				ENSG00000120437	3	1to1	ENSGACG00000009052	1	0
ENSG00000213983	34	1to1	ENSDARG00000054337	1	3				ENSG00000105983	21	1to1	ENSORLG00000010531	3	8				ENSG00000120438	18	1to1	ENSGACG00000009066	1	18
ENSG00000166436	8	1to1	ENSDARG00000054332	2	5				ENSG00000009335	9	1to1	ENSORLG00000010581	1	3				ENSG00000071242	13	1to1	ENSGACG00000016035	1	5
ENSG00000139725	7	1to1	ENSDARG00000054389	2	0				ENSG00000146918	11	1to1	ENSORLG00000010666	1	7				ENSG00000125337	6	1to1	ENSGACG00000011525	1	9
ENSG00000181704	7	1to1	ENSDARG00000054433	2	4				ENSG00000126870	5	1to1	ENSORLG00000010740	1	5				ENSG00000164488	4	1to1	ENSGACG00000003607	1	0
ENSG00000180340	1	1to1	ENSDARG00000054438	1	1				ENSG00000147364	10	1to1	ENSORLG00000013849	2	2				ENSG00000164877	15	1to1	ENSGACG00000019552	1	8
ENSG00000180329	5	1to1	ENSDARG00000054446	3	5				ENSG00000183117	17	1to1	ENSORLG00000010058	1	6				ENSG00000164880	8	1to1	ENSGACG00000014088	1	11
ENSG00000172497	4	1to1	ENSDARG00000054534	1	3				ENSG00000104643	4	1to1	ENSORLG00000016398	1	6				ENSG00000164855	11	1to1	ENSGACG00000014105	1	7
ENSG00000197324	5	1to1	ENSDARG00000054539	1	7				ENSG00000136573	6	1to1	ENSORLG00000016355	1	2				ENSG00000106009	6	1to1	ENSGACG00000016753	1	6
ENSG00000136718	17	1to1	ENSDARG00000054540	1	2				ENSG00000104613	19	1to1	ENSORLG00000004469	2	11				ENSG00000198286	4	1to1	ENSGACG00000007978	1	6
ENSG00000261210	3	1to1	ENSDARG00000037978	1	0				ENSG00000036565	10	1to1	ENSORLG00000017535	1	7				ENSG00000157927	7	1to1	ENSGACG00000016663	1	3
ENSG00000261594	1	1to1	ENSDARG00000054575	1	0				ENSG00000061337	4	1to1	ENSORLG00000010559	1	3				ENSG00000011275	9	1to1	ENSGACG00000007906	1	6
ENSG00000138767	8	1to1	ENSDARG00000054597	2	5				ENSG00000168481	5	1to1	ENSORLG00000014110	3	3				ENSG00000164535	10	1to1	ENSGACG00000004974	1	9
ENSG00000102879	17	1to1	ENSDARG00000054610	1	9				ENSG00000168490	5	1to1	ENSORLG00000011591	1	2				ENSG00000219545	7	1to1	ENSGACG00000000083	1	0
ENSG00000165124	6	1to1	ENSDARG00000013526	1	9				ENSG00000168495	5	1to1	ENSORLG00000011583	1	1				ENSG00000003147	18	1to1	ENSGACG00000012887	1	4
ENSG00000205730	2	1to1	ENSDARG00000054688	1	0				ENSG00000197181	5	1to1	ENSORLG00000013656	1	6				ENSG00000146530	6	1to1	ENSGACG00000012820	1	5
ENSG00000138669	6	1to1	ENSDARG00000054741	1	0				ENSG00000008853	8	1to1	ENSORLG00000010981	1	2				ENSG00000136267	13	1to1	ENSGACG00000012786	1	8
ENSG00000131459	8	1to1	ENSDARG00000044094	1	2				ENSG00000147457	10	1to1	ENSORLG00000014047	1	8				ENSG00000187546	4	1to1	ENSGACG00000012754	3	16
ENSG00000196092	16	1to1	ENSDARG00000037383	3	4				ENSG00000197217	11	1to1	ENSORLG00000010898	1	2				ENSG00000106541	7	1to1	ENSGACG00000001310	1	9
ENSG00000143013	4	1to1	ENSDARG00000054749	2	1				ENSG00000147454	12	1to1	ENSORLG00000010917	1	5				ENSG00000183742	5	1to1	ENSGACG00000008067	1	1
ENSG00000132965	3	1to1	ENSDARG00000054755	1	1				ENSG00000147459	12	1to1	ENSORLG00000014443	2	16				ENSG00000105855	5	1to1	ENSGACG00000006439	2	3
ENSG00000182836	2	1to1	ENSDARG00000054794	1	2				ENSG00000221818	4	1to1	ENSORLG00000006408	1	3				ENSG00000164649	10	1to1	ENSGACG00000006495	2	2
ENSG00000157020	19	1to1	ENSDARG00000054807	1	6				ENSG00000120885	17	1to1	ENSORLG00000017773	2	8				ENSG00000122550	13	1to1	ENSGACG00000006062	1	8
ENSG00000117318	3	1to1	ENSDARG00000054823	1	2				ENSG00000168077	2	1to1	ENSORLG00000017778	1	3				ENSG00000136231	18	1to1	ENSGACG00000006894	1	2
ENSG00000104805	12	1to1	ENSDARG00000054833	1	6				ENSG00000147419	11	1to1	ENSORLG00000019871	1	9				ENSG00000106052	13	1to1	ENSGACG00000007180	2	11
ENSG00000153339	13	1to1	ENSDARG00000038866	1	7				ENSG00000168078	4	1to1	ENSORLG00000019512	1	3				ENSG00000106069	33	1to1	ENSGACG00000008146	1	13
ENSG00000149480	7	1to1	ENSDARG00000013031	4	3				ENSG00000012232	14	1to1	ENSORLG00000011562	1	2				ENSG00000176532	2	1to1	ENSGACG00000007024	1	0
ENSG00000004799	5	1to1	ENSDARG00000054848	2	4				ENSG00000120875	2	1to1	ENSORLG00000011362	1	2				ENSG00000180354	4	1to1	ENSGACG00000008463	1	4
ENSG00000163870	11	1to1	ENSDARG00000054930	1	3				ENSG00000157110	20	1to1	ENSORLG00000004135	2	7				ENSG00000106100	8	1to1	ENSGACG00000004511	1	3
ENSG00000068971	5	1to1	ENSDARG00000054931	1	4				ENSG00000129696	6	1to1	ENSORLG00000017541	1	5				ENSG00000106113	8	1to1	ENSGACG00000017393	1	3
ENSG00000152092	5	1to1	ENSDARG00000068323	4	6				ENSG00000147475	11	1to1	ENSORLG00000015548	1	4				ENSG00000106128	12	1to1	ENSGACG00000011760	2	5
ENSG00000185231	2	1to1	ENSDARG00000054949	1	1				ENSG00000020181	3	1to1	ENSORLG00000011400	1	6				ENSG00000164619	7	1to1	ENSGACG00000001688	1	0
ENSG00000140859	34	1to1	ENSDARG00000054978	7	14				ENSG00000085788	24	1to1	ENSORLG00000008225	1	8				ENSG00000155849	19	1to1	ENSGACG00000005835	2	6
ENSG00000117425	3	1to1	ENSDARG00000055026	2	4				ENSG00000147548	12	1to1	ENSORLG00000002807	1	10				ENSG00000010270	7	1to1	ENSGACG00000017984	1	10
ENSG00000260230	1	1to1	ENSDARG00000055069	1	2				ENSG00000165046	15	1to1	ENSORLG00000002813	1	6				ENSG00000078053	9	1to1	ENSGACG00000002564	1	23
ENSG00000163848	11	1to1	ENSDARG00000055106	3	3				ENSG00000131203	9	1to1	ENSORLG00000005762	1	7				ENSG00000106536	10	1to1	ENSGACG00000004422	1	3
ENSG00000047662	1	1to1	ENSDARG00000055099	2	14				ENSG00000165061	9	1to1	ENSORLG00000016169	1	1				ENSG00000241127	6	1to1	ENSGACG00000004435	1	1
ENSG00000196517	11	1to1	ENSDARG00000018534	4	0				ENSG00000104332	2	1to1	ENSORLG00000016179	2	2				ENSG00000065883	7	1to1	ENSGACG00000004982	1	9
ENSG00000117707	7	1to1	ENSDARG00000055158	1	2				ENSG00000147536	9	1to1	ENSORLG00000011612	1	8				ENSG00000106605	5	1to1	ENSGACG00000014566	2	12
ENSG00000181222	10	1to1	ENSDARG00000076177	1	16				ENSG00000070718	17	1to1	ENSORLG00000015340	1	2				ENSG00000164708	1	1to1	ENSGACG00000017684	1	3
ENSG00000127483	14	1to1	ENSDARG00000044669	1	4				ENSG00000104368	12	1to1	ENSORLG00000002355	1	10				ENSG00000106631	10	1to1	ENSGACG00000004447	1	5
ENSG00000142484	2	1to1	ENSDARG00000055185	1	0				ENSG00000104365	29	1to1	ENSORLG00000002465	3	8				ENSG00000106633	9	1to1	ENSGACG00000004420	1	2
ENSG00000155465	21	1to1	ENSDARG00000055226	1	4				ENSG00000168575	14	1to1	ENSORLG00000001828	2	3				ENSG00000015520	4	1to1	ENSGACG00000011826	1	6
ENSG00000158125	3	1to1	ENSDARG00000055240	1	2				ENSG00000131931	4	1to1	ENSORLG00000018779	1	2				ENSG00000158604	5	1to1	ENSGACG00000013176	1	2
ENSG00000105219	5	1to1	ENSDARG00000055250	2	13				ENSG00000168172	6	1to1	ENSORLG00000010949	2	7				ENSG00000136286	7	1to1	ENSGACG00000002357	1	1
ENSG00000152684	2	1to1	ENSDARG00000055477	2	0				ENSG00000165102	10	1to1	ENSORLG00000004858	2	5				ENSG00000136274	2	1to1	ENSGACG00000008888	2	5
ENSG00000177374	7	1to1	ENSDARG00000055493	2	1				ENSG00000253729	11	1to1	ENSORLG00000005452	1	13				ENSG00000136270	17	1to1	ENSGACG00000008909	1	3
ENSG00000178752	7	1to1	ENSDARG00000055498	3	1				ENSG00000104738	16	1to1	ENSORLG00000017467	1	6				ENSG00000183696	12	1to1	ENSGACG00000008684	2	8
ENSG00000142192	17	1to1	ENSDARG00000055543	6	7				ENSG00000019549	2	1to1	ENSORLG00000017475	1	1				ENSG00000185811	18	1to1	ENSGACG00000003033	1	1
ENSG00000150054	8	1to1	ENSDARG00000008366	2	6				ENSG00000147481	11	1to1	ENSORLG00000017486	1	2				ENSG00000132437	14	1to1	ENSGACG00000006397	1	20
ENSG00000182162	2	1to1	ENSDARG00000055560	2	1				ENSG00000147488	24	1to1	ENSORLG00000017500	1	4				ENSG00000106078	9	1to1	ENSGACG00000006446	1	9
ENSG00000112685	3	1to1	ENSDARG00000055610	3	10				ENSG00000047249	19	1to1	ENSORLG00000017832	3	5				ENSG00000170419	8	1to1	ENSGACG00000000861	1	0
ENSG00000105894	2	1to1	ENSDARG00000045798	1	5				ENSG00000254087	4	1to1	ENSORLG00000012708	2	2				ENSG00000132434	5	1to1	ENSGACG00000000972	2	5
ENSG00000183207	11	1to1	ENSDARG00000055639	1	7				ENSG00000181690	5	1to1	ENSORLG00000019433	1	0				ENSG00000146733	12	1to1	ENSGACG00000008883	1	3
ENSG00000124126	4	1to1	ENSDARG00000075793	3	12				ENSG00000169122	7	1to1	ENSORLG00000008255	1	0				ENSG00000164776	10	1to1	ENSGACG00000008901	3	16
ENSG00000146476	4	1to1	ENSDARG00000055676	2	1				ENSG00000167910	1	1to1	ENSORLG00000007920	1	3				ENSG00000126524	5	1to1	ENSGACG00000012697	1	4
ENSG00000135749	23	1to1	ENSDARG00000055698	3	6				ENSG00000171316	12	1to1	ENSORLG00000013492	1	5				ENSG00000158321	18	1to1	ENSGACG00000020210	1	5
ENSG00000137076	8	1to1	ENSDARG00000005333	2	9				ENSG00000177182	11	1to1	ENSORLG00000003419	1	6				ENSG00000130305	7	1to1	ENSGACG00000006042	1	0
ENSG00000122958	9	1to1	ENSDARG00000056549	3	2				ENSG00000137561	2	1to1	ENSORLG00000004307	1	5				ENSG00000009954	3	1to1	ENSGACG00000007613	1	9
ENSG00000158423	5	1to1	ENSDARG00000055739	1	3				ENSG00000185728	15	1to1	ENSORLG00000008640	2	4				ENSG00000009950	11	1to1	ENSGACG00000020231	1	7
ENSG00000182685	4	1to1	ENSDARG00000056247	1	3				ENSG00000172817	2	1to1	ENSORLG00000007224	1	9				ENSG00000176428	2	1to1	ENSGACG00000020856	1	1
ENSG00000163909	1	1to1	ENSDARG00000055798	1	0				ENSG00000147570	4	1to1	ENSORLG00000006862	1	0				ENSG00000106089	14	1to1	ENSGACG00000009957	1	4
ENSG00000044446	8	1to1	ENSDARG00000030687	1	10				ENSG00000178460	7	1to1	ENSORLG00000008419	1	12				ENSG00000006704	7	1to1	ENSGACG00000020844	1	10
ENSG00000119508	4	1to1	ENSDARG00000055854	2	2				ENSG00000066777	9	1to1	ENSORLG00000008348	1	13				ENSG00000127946	7	1to1	ENSGACG00000007649	1	5
ENSG00000142197	4	1to1	ENSDARG00000055857	4	8				ENSG00000046889	5	1to1	ENSORLG00000008271	1	5				ENSG00000186088	13	1to1	ENSGACG00000018841	1	16
ENSG00000109472	5	1to1	ENSDARG00000055874	2	2				ENSG00000137573	23	1to1	ENSORLG00000008167	1	7				ENSG00000127947	16	1to1	ENSGACG00000019657	1	18
ENSG00000136891	4	1to1	ENSDARG00000055885	2	8				ENSG00000104313	11	1to1	ENSORLG00000008056	1	5				ENSG00000006576	12	1to1	ENSGACG00000019660	1	5
ENSG00000008300	4	1to1	ENSDARG00000055825	4	3				ENSG00000182674	1	1to1	ENSORLG00000008012	2	0				ENSG00000075223	9	1to1	ENSGACG00000019956	1	3
ENSG00000108219	10	1to1	ENSDARG00000055938	2	10				ENSG00000040341	29	1to1	ENSORLG00000007943	3	5				ENSG00000170381	4	1to1	ENSGACG00000012696	1	2
ENSG00000164180	15	1to1	ENSDARG00000055989	1	6				ENSG00000164749	4	1to1	ENSORLG00000006996	2	3				ENSG00000153993	4	1to1	ENSGACG00000012711	1	2
ENSG00000188001	15	1to1	ENSDARG00000056026	2	3				ENSG00000091656	12	1to1	ENSORLG00000006928	1	3				ENSG00000198822	5	1to1	ENSGACG00000012733	1	1
ENSG00000102313	2	1to1	ENSDARG00000056037	2	3				ENSG00000164684	6	1to1	ENSORLG00000012970	1	2				ENSG00000135185	8	1to1	ENSGACG00000020075	1	0
ENSG00000120093	13	1to1	ENSDARG00000029263	4	11				ENSG00000164695	1	1to1	ENSORLG00000010806	2	1				ENSG00000105784	9	1to1	ENSGACG00000009330	2	6
ENSG00000100395	9	1to1	ENSDARG00000056079	3	12				ENSG00000123124	11	1to1	ENSORLG00000005146	1	11				ENSG00000008277	11	1to1	ENSGACG00000012292	2	5
ENSG00000162944	4	1to1	ENSDARG00000056078	2	8				ENSG00000164823	3	1to1	ENSORLG00000009424	1	1				ENSG00000075142	10	1to1	ENSGACG00000017759	2	9
ENSG00000151657	5	1to1	ENSDARG00000045515	2	2				ENSG00000123119	6	1to1	ENSORLG00000012788	1	0				ENSG00000105792	13	1to1	ENSGACG00000002253	1	4
ENSG00000115524	12	1to1	ENSDARG00000056138	2	25				ENSG00000164951	10	1to1	ENSORLG00000008866	1	7				ENSG00000157224	15	1to1	ENSGACG00000012308	1	1
ENSG00000223953	2	1to1	ENSDARG00000056134	1	0				ENSG00000079112	5	1to1	ENSORLG00000008889	1	14				ENSG00000127914	16	1to1	ENSGACG00000004143	1	37
ENSG00000115520	4	1to1	ENSDARG00000056141	2	5				ENSG00000164944	9	1to1	ENSORLG00000008945	1	4				ENSG00000001631	25	1to1	ENSGACG00000004168	2	17
ENSG00000180061	7	1to1	ENSDARG00000056144	1	3				ENSG00000156162	8	1to1	ENSORLG00000007771	1	17				ENSG00000105810	5	1to1	ENSGACG00000006323	1	3
ENSG00000163581	5	1to1	ENSDARG00000056196	2	5				ENSG00000156172	1	1to1	ENSORLG00000015431	2	3				ENSG00000004766	20	1to1	ENSGACG00000006302	1	7
ENSG00000150967	21	1to1	ENSDARG00000056200	1	9				ENSG00000156469	5	1to1	ENSORLG00000012689	1	1				ENSG00000004948	7	1to1	ENSGACG00000006273	1	3
ENSG00000187860	7	1to1	ENSDARG00000056279	2	0				ENSG00000156486	2	1to1	ENSORLG00000002804	1	0				ENSG00000164692	13	1to1	ENSGACG00000006511	2	15
ENSG00000188322	1	1to1	ENSDARG00000056294	2	1				ENSG00000104450	7	1to1	ENSORLG00000002743	2	10				ENSG00000005981	3	1to1	ENSGACG00000006677	1	4
ENSG00000196335	13	1to1	ENSDARG00000056339	1	11				ENSG00000104517	13	1to1	ENSORLG00000003009	2	24				ENSG00000004799	5	1to1	ENSGACG00000006683	1	13
ENSG00000108506	7	1to1	ENSDARG00000069085	3	2				ENSG00000164930	7	1to1	ENSORLG00000002321	1	3				ENSG00000004864	8	1to1	ENSGACG00000006755	1	0
ENSG00000047365	10	1to1	ENSDARG00000056389	1	6				ENSG00000147647	8	1to1	ENSORLG00000002467	1	11				ENSG00000105880	3	1to1	ENSGACG00000005117	1	0
ENSG00000150672	30	1to1	ENSDARG00000076691	2	10				ENSG00000164935	8	1to1	ENSORLG00000002427	1	0				ENSG00000070669	17	1to1	ENSGACG00000000094	1	5
ENSG00000140968	11	1to1	ENSDARG00000056407	1	1				ENSG00000164830	17	1to1	ENSORLG00000003220	1	5				ENSG00000164715	2	1to1	ENSGACG00000012129	1	1
ENSG00000175087	4	1to1	ENSDARG00000056509	2	1				ENSG00000147655	8	1to1	ENSORLG00000020705	1	1				ENSG00000196367	6	1to1	ENSGACG00000009311	1	8
ENSG00000160963	3	1to1	ENSDARG00000079330	2	3				ENSG00000205038	4	1to1	ENSORLG00000007925	1	3				ENSG00000198742	4	1to1	ENSGACG00000007912	1	11
ENSG00000129083	12	1to1	ENSDARG00000056557	1	3				ENSG00000147654	10	1to1	ENSORLG00000020684	2	6				ENSG00000185467	1	1to1	ENSGACG00000018627	2	4
ENSG00000168060	23	1to1	ENSDARG00000020952	1	4				ENSG00000147679	9	1to1	ENSORLG00000001784	2	2				ENSG00000241685	6	1to1	ENSGACG00000016638	3	6
ENSG00000102898	8	1to1	ENSDARG00000056531	2	2				ENSG00000164756	9	1to1	ENSORLG00000001769	1	2				ENSG00000130429	21	1to1	ENSGACG00000016657	1	13
ENSG00000102048	9	1to1	ENSDARG00000056561	1	0				ENSG00000136982	2	1to1	ENSORLG00000004660	1	13				ENSG00000106245	9	1to1	ENSGACG00000007759	1	6
ENSG00000155846	7	1to1	ENSDARG00000056563	1	3				ENSG00000172167	8	1to1	ENSORLG00000004821	1	4				ENSG00000168090	10	1to1	ENSGACG00000016388	1	10
ENSG00000186104	10	1to1	ENSDARG00000056587	4	2				ENSG00000170961	1	1to1	ENSORLG00000020739	1	0				ENSG00000221838	17	1to1	ENSGACG00000001828	1	21
ENSG00000145494	3	1to1	ENSDARG00000056583	2	3				ENSG00000156804	6	1to1	ENSORLG00000005696	1	12				ENSG00000197093	8	1to1	ENSGACG00000000698	2	1
ENSG00000146021	14	1to1	ENSDARG00000056647	1	3				ENSG00000214814	2	1to1	ENSORLG00000018220	1	7				ENSG00000213420	7	1to1	ENSGACG00000016402	1	0
ENSG00000151348	11	1to1	ENSDARG00000056648	3	5				ENSG00000164961	8	1to1	ENSORLG00000005628	1	10				ENSG00000166924	4	1to1	ENSGACG00000020389	1	5
ENSG00000159259	3	1to1	ENSDARG00000056473	2	4				ENSG00000132294	7	1to1	ENSORLG00000006501	1	16				ENSG00000077454	11	1to1	ENSGACG00000000867	1	4
ENSG00000179673	1	1to1	ENSDARG00000056768	1	0				ENSG00000042832	20	1to1	ENSORLG00000016919	1	6				ENSG00000106327	13	1to1	ENSGACG00000001165	1	7
ENSG00000146839	8	1to1	ENSDARG00000056781	1	0				ENSG00000131773	12	1to1	ENSORLG00000013441	1	2				ENSG00000146830	4	1to1	ENSGACG00000019925	1	7
ENSG00000114805	6	1to1	ENSDARG00000079253	2	7				ENSG00000147724	11	1to1	ENSORLG00000013431	1	5				ENSG00000146839	8	1to1	ENSGACG00000000704	2	0
ENSG00000106366	1	1to1	ENSDARG00000056795	1	1				ENSG00000169427	6	1to1	ENSORLG00000013245	1	0				ENSG00000146828	15	1to1	ENSGACG00000020396	1	11
ENSG00000104976	6	1to1	ENSDARG00000036473	1	3				ENSG00000167632	15	1to1	ENSORLG00000013235	1	10				ENSG00000087085	14	1to1	ENSGACG00000000728	1	0
ENSG00000149292	22	1to1	ENSDARG00000056896	3	19				ENSG00000123908	10	1to1	ENSORLG00000004615	1	1				ENSG00000106366	1	1to1	ENSGACG00000000715	2	1
ENSG00000134548	7	1to1	ENSDARG00000056859	2	0				ENSG00000178814	4	1to1	ENSORLG00000007364	1	10				ENSG00000106367	3	1to1	ENSGACG00000000721	2	1
ENSG00000221838	17	1to1	ENSDARG00000056871	1	2				ENSG00000197858	18	1to1	ENSORLG00000017289	1	5				ENSG00000167011	4	1to1	ENSGACG00000000758	1	0
ENSG00000049323	12	1to1	ENSDARG00000056922	2	8				ENSG00000179091	4	1to1	ENSORLG00000020555	1	3				ENSG00000160999	3	1to1	ENSGACG00000009944	1	10
ENSG00000170209	2	1to1	ENSDARG00000056921	1	0				ENSG00000179632	6	1to1	ENSORLG00000010829	1	9				ENSG00000105819	8	1to1	ENSGACG00000019422	4	15
ENSG00000136770	5	1to1	ENSDARG00000001940	4	8				ENSG00000185122	14	1to1	ENSORLG00000001699	1	18				ENSG00000170615	15	1to1	ENSGACG00000019399	3	6
ENSG00000139330	1	1to1	ENSDARG00000056938	2	0				ENSG00000071894	14	1to1	ENSORLG00000013544	1	25				ENSG00000189056	7	1to1	ENSGACG00000009959	3	10
ENSG00000163285	1	1to1	ENSDARG00000056957	1	1				ENSG00000160948	16	1to1	ENSORLG00000012615	1	4				ENSG00000164815	7	1to1	ENSGACG00000019984	2	3
ENSG00000186409	14	1to1	ENSDARG00000056961	1	16				ENSG00000167702	6	1to1	ENSORLG00000008118	2	3				ENSG00000135250	15	1to1	ENSGACG00000003832	1	6
ENSG00000174749	1	1to1	ENSDARG00000057006	1	1				ENSG00000160972	11	1to1	ENSORLG00000007325	1	4				ENSG00000091127	6	1to1	ENSGACG00000003840	1	6
ENSG00000079313	7	1to1	ENSDARG00000026986	2	3				ENSG00000107099	17	1to1	ENSORLG00000004453	2	12				ENSG00000135249	8	1to1	ENSGACG00000019309	1	3
ENSG00000186795	1	1to1	ENSDARG00000057049	1	0				ENSG00000080503	17	1to1	ENSORLG00000020820	1	17				ENSG00000008282	6	1to1	ENSGACG00000018836	2	5
ENSG00000174442	14	1to1	ENSDARG00000057100	2	5				ENSG00000147852	4	1to1	ENSORLG00000014910	1	13				ENSG00000105851	5	1to1	ENSGACG00000019186	1	5
ENSG00000103044	5	1to1	ENSDARG00000057210	1	1				ENSG00000080608	4	1to1	ENSORLG00000014935	2	7				ENSG00000005249	3	1to1	ENSGACG00000010060	1	10
ENSG00000139287	6	1to1	ENSDARG00000057239	2	1				ENSG00000080298	12	1to1	ENSORLG00000007747	1	5				ENSG00000091128	8	1to1	ENSGACG00000007499	2	6
ENSG00000129173	5	1to1	ENSDARG00000057323	5	4				ENSG00000107249	17	1to1	ENSORLG00000007755	1	5				ENSG00000006652	17	1to1	ENSGACG00000018919	2	12
ENSG00000111726	5	1to1	ENSDARG00000057334	3	4				ENSG00000106993	3	1to1	ENSORLG00000010384	1	1				ENSG00000105967	9	1to1	ENSGACG00000018910	1	6
ENSG00000082781	13	1to1	ENSDARG00000012942	5	5				ENSG00000147853	4	1to1	ENSORLG00000010417	1	4				ENSG00000198898	13	1to1	ENSGACG00000009107	3	3
ENSG00000145687	21	1to1	ENSDARG00000057395	1	8				ENSG00000120158	10	1to1	ENSORLG00000010443	1	7				ENSG00000105989	4	1to1	ENSGACG00000009061	1	2
ENSG00000124596	15	1to1	ENSDARG00000057426	1	3				ENSG00000107036	7	1to1	ENSORLG00000007468	1	7				ENSG00000001626	11	1to1	ENSGACG00000009039	1	2
ENSG00000213347	9	1to1	ENSDARG00000057432	1	3				ENSG00000099219	6	1to1	ENSORLG00000007495	1	7				ENSG00000002745	2	1to1	ENSGACG00000000657	1	0
[truncated: 2,358 more rows]

## Sheet: Table S2
Table S3 The number of ohnolog pairs and their singleton orthologs.
	Ohnolog pairs	Singleton ortholog
		Zebrafish	Medaka	Stickleback
Zebrafish	578	-	185	158
Medaka	492	113	-	58
Stickleback	542	140	103	-

## Sheet: Table S11
Table S1 Information of RNA-seq data used in this study.
Species	Assesion No.	Tissue
Zebrafish	SRR1524238	brain
	SRR1524239	gills
	SRR1524240	heart
	SRR1524241	muscle
	SRR1524242	liver
	SRR1524243	kidney
	SRR1524244	bones
	SRR1524245	intestine
	SRR1524246	embryos
	SRR1524247	unfertilized eggs
	SRR1524248	ovary
	SRR1524249	testis
Medaka	SRR1524271	brain
	SRR1524272	gills
	SRR1524273	heart
	SRR1524274	muscle
	SRR1524275	liver
	SRR1524276	kidney
	SRR1524277	bones
	SRR1524278	intestine
	SRR1524279	embryos
	SRR1524280	ovary
	SRR1524281	testis
Stickleback	SRR495149	testis
	SRR495159	testis
	SRR495163	testis
	SRR495164	testis
	SRR528536	heart
	SRR528538	skin
	SRR528539	kidney
	SRR528540	kidney
	SRR528541	skin
	SRR528542	liver
	SRR528543	gill
	SRR528544	Heart
	SRR528545	muscle
	SRR528547	muscle
	SRR528548	liver
	SRR528549	brain
	SRR528550	brain
	SRR528551	eye
	SRR528552	heart
	SRR528553	heart
	SRR528554	eye
	SRR630039	gill

## Sheet: Table S4
Table S4 GO-like enrichment of anatomical terms analysis of ohologs with significantly asymmetric splicing events in zebrafish using BgeeDB (https://bgee.org/).
Organ ID	Organ Name	Annotated gene number	Query gene number	Expected percentage	Fold Enrichment	P value	FDR	sigGenes
UBERON:2001468	Anterior lateral line system	78	3	0.09	33.3333	0.000103799	0.0411475	ENSDARG00000020581,ENSDARG00000037496,ENSDARG00000059368
UBERON:0002028	Hindbrain	1365	8	1.6	5	0.000124723	0.0411475	ENSDARG00000023542,ENSDARG00000030832,ENSDARG00000037496,ENSDARG00000040110,ENSDARG00000055754,ENSDARG00000058203,ENSDARG00000059368,ENSDARG00000060123
UBERON:2007001	Dorso-rostral cluster	16	2	0.02	100	0.000157748	0.0411475	ENSDARG00000037496,ENSDARG00000059368
UBERON:0001891	Midbrain	1417	8	1.66	4.81928	0.000161688	0.0411475	ENSDARG00000023542,ENSDARG00000030832,ENSDARG00000037496,ENSDARG00000040110,ENSDARG00000055754,ENSDARG00000058203,ENSDARG00000059368,ENSDARG00000060123
UBERON:0000204	Ventral part of telencephalon	92	3	0.11	27.2727	0.000169471	0.0411475	ENSDARG00000023542,ENSDARG00000037496,ENSDARG00000059368
UBERON:2007002	Ventro-rostral cluster	19	2	0.02	100	0.000224301	0.0453836	ENSDARG00000037496,ENSDARG00000059368
UBERON:0001869	Cerebral hemisphere	116	3	0.14	21.4286	0.000335664	0.0582138	ENSDARG00000023542,ENSDARG00000037496,ENSDARG00000059368
UBERON:0003902	Retinal neural layer	596	5	0.7	7.14286	0.000583706	0.0747701	ENSDARG00000030012,ENSDARG00000030832,ENSDARG00000037496,ENSDARG00000059368,ENSDARG00000060496
UBERON:0002105	Vestibulo-auditory system	620	5	0.73	6.84932	0.000697863	0.0747701	ENSDARG00000020581,ENSDARG00000030832,ENSDARG00000037496,ENSDARG00000058203,ENSDARG00000059368
UBERON:0002616	Regional part of brain	2229	9	2.62	3.43511	0.000710366	0.0747701	ENSDARG00000023542,ENSDARG00000030832,ENSDARG00000037496,ENSDARG00000040110,ENSDARG00000055754,ENSDARG00000058203,ENSDARG00000059368,ENSDARG00000060123,ENSDARG00000060496
UBERON:0001781	Layer of retina	640	5	0.75	6.66667	0.000805196	0.0747701	ENSDARG00000030012,ENSDARG00000030832,ENSDARG00000037496,ENSDARG00000059368,ENSDARG00000060496
UBERON:0022303	Nervous system cell part layer	640	5	0.75	6.66667	0.000805196	0.0747701	ENSDARG00000030012,ENSDARG00000030832,ENSDARG00000037496,ENSDARG00000059368,ENSDARG00000060496
UBERON:0001792	Ganglionic layer of retina	364	4	0.43	9.30233	0.000816559	0.0747701	ENSDARG00000030832,ENSDARG00000037496,ENSDARG00000059368,ENSDARG00000060496
UBERON:2001391	Anterior lateral line ganglion	37	2	0.04	50	0.000862258	0.0747701	ENSDARG00000037496,ENSDARG00000059368
UBERON:0002827	Vestibulocochlear ganglion	41	2	0.05	40	0.00105856	0.0856731	ENSDARG00000037496,ENSDARG00000059368
CL:0000000	Cell	1493	7	1.75	4	0.00136797	0.0976894	ENSDARG00000030012,ENSDARG00000031817,ENSDARG00000037496,ENSDARG00000053484,ENSDARG00000059368,ENSDARG00000060496,ENSDARG00000076075
GO:0005575	Cellular_component	1493	7	1.75	4	0.00136797	0.0976894	ENSDARG00000030012,ENSDARG00000031817,ENSDARG00000037496,ENSDARG00000053484,ENSDARG00000059368,ENSDARG00000060496,ENSDARG00000076075
